# Supplementary material for: Phylogenomic Classification and the Evolution of Clonal Complex 5 Methicillin-Resistant Staphylococcus aureus in the Western Hemisphere
Source: Front Microbiol. 2018 Aug 22;9:1901. doi: 10.3389/fmicb.2018.01901 (PMC6113392; doi:10.3389/fmicb.2018.01901)
Supplement: TABLE S1 — Characteristics of CC5 genome sequences. [file Table_1.xlsx]

## Sheet: Master
GenomeID	OtherID	Contributor	Host	Tissue	Country	Year	SequenceSource	Accession	TotalLength	NoContigs	N50	MLST	SCCmec	Clade
CF-Marseille	-	Rolain et al. 2009. Biol Direct. 4:1	Human	Sputum	France	2006	PublicDatabase	CABA00000000.1	2829971	131	46525	5	IVa	CC5-Basal
DAR104	-	DAR	Human	Blood	Denmark	1964	Broad	GCF_000594985.1	2777864	49	89412	5	MSSA	CC5-Basal
DAR1065	-	DAR	Human	Wound	US_NY	2007	Broad	GCF_000609105.1	2913913	10	525525	5	IV?	CC5-Basal
DAR1067	-	DAR	Human	Respiratory	US_NY	2007	Broad	GCF_000609125.1	2926548	9	1689782	105	II	CC5-II B
DAR1082	-	DAR	Human	Respiratory	US_NY	2007	Broad	GCF_000609145.1	2827030	5	1984949	5	II	CC5-II B
DAR1083	-	DAR	Human	Respiratory	US_NY	2007	Broad	GCF_000609165.1	2903820	8	1577203	231	II	CC5-II B
DAR1084	-	DAR	Human	Blood	US_NY	2007	Broad	GCF_000609185.1	2875324	7	1714285	105	II	CC5-II B
DAR1086	-	DAR	Human	Blood	US_NY	2007	Broad	GCF_000609205.1	2891031	8	1711942	105	II	CC5-II B
DAR1090	-	DAR	Human	Blood	US_NY	2007	Broad	GCF_000609225.1	2743494	7	2213661	5	MSSA	CC5-Basal
DAR1157	-	DAR	Human	Blood	US_NY	2007	Broad	GCF_000609245.1	2804004	4	1593397	5	MSSA	CC5-Basal
DAR1158	-	DAR	Human	Respiratory	US_NY	2007	Broad	GCF_000609265.1	2801557	5	1898349	5	MSSA	CC5-Basal
DAR116	-	DAR	Human	Unspecified	UK	1980's	Broad	GCF_000594965.1	2901548	78	81493	5	I	CC5-I
DAR1161	-	DAR	Human	Respiratory	US_NY	2007	Broad	GCF_000609285.1	2770289	3	1901906	5	MSSA	CC5-II B
DAR1174	-	DAR	Human	Blood	US_NY	2007	Broad	GCF_000609305.1	2888203	6	2310558	105	II	CC5-II B
DAR1176	-	DAR	Human	Respiratory	US_NY	2007	Broad	GCF_000609325.1	2736167	4	1052215	496	II	CC5-II B
DAR1183	-	DAR	Human	Blood	US_NY	2007	Broad	GCF_000609345.1	2792625	5	2271223	5	MSSA	CC5-Basal
DAR1199	-	DAR	Human	Respiratory culture	US_NY	2007	Broad	GCF_000525125.1	2874512	15	528079	5	MSSA	CC5-Basal
DAR1200	-	DAR	Human	Respiratory	US_NY	2007	Broad	GCF_000609365.1	2920392	10	679884	105	II	CC5-II B
DAR126	-	DAR	Human	Unspecified	Finland	1992	Broad	GCF_000594945.1	2871011	35	160266	5	II	CC5-II A
DAR1275	-	DAR	Human	Eye	US_NY	2007	Broad	GCF_000609385.1	3003829	7	980404	5	II	CC5-II B
DAR1276	-	DAR	Human	Wound	US_NY	2007	Broad	GCF_000609405.1	2950120	10	905533	105	II	CC5-II B
DAR1278	-	DAR	Human	Respiratory	US_NY	2007	Broad	GCF_000609425.1	2867034	14	572934	5	MSSA	CC5-Basal
DAR1280	-	DAR	Human	Urine	US_NY	2007	Broad	GCF_000525145.1	2907565	8	2301129	105	MSSA	CC5-II B
DAR1291	-	DAR	Human	Wound	US_NY	2007	Broad	GCF_000609445.1	2885736	8	2117858	496	II	CC5-II B
DAR1293	-	DAR	Human	CSF	US_NY	2007	Broad	GCF_000609465.1	2992321	11	572501	5	II	CC5-II B
DAR1295	-	DAR	Human	Respiratory	US_NY	2007	Broad	GCF_000609485.1	2872196	10	2302951	1184	MSSA	CC5-Basal
DAR1310	-	DAR	Human	Urine	US_NY	2007	Broad	GCF_000609505.1	2888012	9	2273582	231	II	CC5-II B
DAR1311	-	DAR	Human	Blood	US_NY	2007	Broad	GCF_000609525.1	2841225	6	2216183	5	IVg	CC5-Basal
DAR1313	-	DAR	Human	Fluid	US_NY	2007	Broad	GCF_000609545.1	2886407	7	1052046	105	II	CC5-II B
DAR133	-	DAR	Human	Unspecified	Germany	1998	Broad	GCF_000594925.1	2848047	78	73188	228	I	CC5-I
DAR1366	-	DAR	Human	Blood	US_NY	2007	Broad	GCF_000525165.1	2880963	12	570178	105	II	CC5-II B
DAR1369	-	DAR	Human	Respiratory	US_NY	2007	Broad	GCF_000609565.1	2808756	13	573230	5	MSSA	CC5-Basal
DAR1370	-	DAR	Human	Wound	US_NY	2007	Broad	GCF_000609585.1	2785123	2	2028897	5	MSSA	CC5-Basal
DAR1490	-	DAR	Human	Wound	US_NY	2007	Broad	GCF_000609605.1	2885191	8	687722	105	II	CC5-II B
DAR1492	-	DAR	Human	Blood	US_NY	2007	Broad	GCF_000609625.1	2874189	13	569741	105	II	CC5-II B
DAR1503	-	DAR	Human	Blood	US_NY	2007	Broad	GCF_000525185.1	2900388	11	737140	231	II	CC5-II B
DAR1507	-	DAR	Human	Blood	US_NY	2007	Broad	GCF_000609645.1	2937664	11	839560	105	II	CC5-II B
DAR1692	-	DAR	Human	Urine	US_NY	2007	Broad	GCF_000609665.1	2897885	8	570220	105	II	CC5-II B
DAR1698	-	DAR	Human	Blood	US_NY	2007	Broad	GCF_000609685.1	2833609	2	1872402	5	MSSA	CC5-Basal
DAR1800	-	DAR	Human	Wound	US_NY	2007	Broad	GCF_000609705.1	2935335	9	747129	105	II	CC5-II B
DAR1810	-	DAR	Human	Respiratory	US_NY	2007	Broad	GCF_000609725.1	2836321	8	1442590	231	II	CC5-II B
DAR1811	-	DAR	Human	Wound	US_NY	2007	Broad	GCF_000609745.1	2915286	16	1087583	105	II	CC5-II B
DAR1813	-	DAR	Human	Blood	US_NY	2007	Broad	GCF_000609765.1	2715530	2	2218942	5	MSSA	CC5-Basal
DAR1814	-	DAR	Human	Wound	US_NY	2007	Broad	GCF_000609785.1	2774545	7	1574997	5	MSSA	CC5-Basal
DAR1815	-	DAR	Human	Fluid	US_NY	2007	Broad	GCF_000609805.1	2761963	4	1401926	496	MSSA	CC5-II B
DAR1842	-	DAR	Human	Respiratory	US_NY	2007	Broad	GCF_000609825.1	2908233	7	1096188	5	II	CC5-II B
DAR1859	-	DAR	Human	Wound	US_NY	2007	Broad	GCF_000609845.1	2898753	7	687668	105	II	CC5-II B
DAR1862	-	DAR	Human	Respiratory	US_NY	2007	Broad	GCF_000609865.1	2838475	7	1692377	105	II	CC5-II B
DAR1874	-	DAR	Human	Urine	US_NY	2007	Broad	GCF_000609885.1	2750359	4	2154105	5	MSSA	CC5-Basal
DAR1883	-	DAR	Human	Blood	US_NY	2007	Broad	GCF_000609905.1	2820732	10	1415075	5	II	CC5-II B
DAR1885	-	DAR	Human	Wound	US_NY	2007	Broad	GCF_000609925.1	2746853	10	1651902	5	MSSA	CC5-Basal
DAR1890	-	DAR	Human	Fluid	US_NY	2007	Broad	GCF_000609945.1	2712951	5	1528628	5	MSSA	CC5-Basal
DAR1926	-	DAR	Human	Blood	US_NY	2007	Broad	GCF_000609965.1	2901920	14	692830	225	II	CC5-II B
DAR1936	-	DAR	Human	Wound	US_NY	2007	Broad	GCF_000609985.1	2886194	5	1457103	105	II	CC5-II B
DAR1937	-	DAR	Human	Blood	US_NY	2007	Broad	GCF_000610005.1	2863957	6	1099940	105	II	CC5-II B
DAR1938	-	DAR	Human	Respiratory	US_NY	2007	Broad	GCF_000610025.1	2852366	9	629731	5	II	CC5-II B
DAR1939	-	DAR	Human	Wound	US_NY	2007	Broad	GCF_000610045.1	2961045	9	929790	105	II	CC5-II B
DAR1941	-	DAR	Human	Wound	US_NY	2007	Broad	GCF_000610065.1	2775775	8	1621283	5	MSSA	CC5-Basal
DAR1942	-	DAR	Human	Respiratory	US_NY	2007	Broad	GCF_000610085.1	2755057	4	2047350	5	MSSA	CC5-Basal
DAR1954	-	DAR	Human	Respiratory	US_NY	2007	Broad	GCF_000610105.1	2836988	12	1442310	231	II	CC5-II B
DAR1955	-	DAR	Human	Respiratory	US_NY	2007	Broad	GCF_000610125.1	2921251	11	847117	105	II	CC5-II B
DAR1956	-	DAR	Human	Respiratory	US_NY	2007	Broad	GCF_000610145.1	2885180	13	684710	105	II	CC5-II B
DAR1961	-	DAR	Human	Respiratory	US_NY	2007	Broad	GCF_000610165.1	2900508	10	2237686	231	II	CC5-II B
DAR1980	-	DAR	Human	Wound	US_NY	2007	Broad	GCF_000610185.1	2942004	11	1600593	105	II	CC5-II B
DAR1995	-	DAR	Human	Respiratory	US_NY	2007	Broad	GCF_000610205.1	2890179	4	2271146	231	II	CC5-II B
DAR2000	-	DAR	Human	Wound	US_NY	2007	Broad	GCF_000610225.1	2870488	9	576550	5	IV?	CC5-Basal
DAR2002	-	DAR	Human	Respiratory	US_NY	2007	Broad	GCF_000610245.1	2764000	2	1949393	1186	MSSA	CC5-Basal
DAR2018	-	DAR	Human	Respiratory	US_NY	2007	Broad	GCF_000610265.1	2999480	10	979658	5	II	CC5-II B
DAR2019	-	DAR	Human	Blood	US_NY	2007	Broad	GCF_000610285.1	2890345	11	686021	105	II	CC5-II B
DAR2026	-	DAR	Human	Blood	US_NY	2007	Broad	GCF_000610305.1	2877404	4	1094810	1187	II	CC5-II B
DAR2067	-	DAR	Human	Urine	US_NY	2007	Broad	GCF_000610325.1	2874820	11	1447163	105	II	CC5-II B
DAR2068	-	DAR	Human	Respiratory	US_NY	2007	Broad	GCF_000610345.1	2815376	9	484128	5	IV?	CC5-Basal
DAR2070	-	DAR	Human	Blood	US_NY	2007	Broad	GCF_000622955.1	2798439	9	566108	496	II	CC5-II B
DAR2072	-	DAR	Human	Blood	US_NY	2007	Broad	GCF_000610365.1	2908665	12	747145	105	II	CC5-II B
DAR2075	-	DAR	Human	Blood	US_NY	2007	Broad	GCF_000610385.1	2878938	11	1091437	496	II	CC5-II B
DAR22	-	DAR	Human	Unspecified	Belgium	1995	Broad	GCF_000608945.1	2811734	11	570295	5	III	CC5-Basal
DAR26	-	DAR	Human	Unspecified	US_NY	1991	Broad	GCF_000595005.1	2748629	37	128190	5	IVa	CC5-Basal
DAR3143	HU-8	DOS	Human	Osteomyelitis	Argentina	2005	Broad	GCF_000610405.1	2961903	7	1572428	5	I	CC5-I
DAR3144	HU-14	DOS	Human	Osteomyelitis	Argentina	2005	Broad	GCF_000610425.1	2992245	19	499431	5	I	CC5-I
DAR3148	HU-59A	DOS	Human	Osteomyelitis	Argentina	2005	Broad	GCF_000610445.1	2926538	11	1604051	5	I	CC5-I
DAR3150	HU-91	DOS	Human	Osteomyelitis	Argentina	2005	Broad	GCF_000610465.1	3023754	13	502468	5	I	CC5-I
DAR3152	HU-90A	DOS	Human	Osteomyelitis	Argentina	2005	Broad	GCF_000610485.1	2981037	16	695809	5	I	CC5-I
DAR3153	HU-55	DOS	Human	Osteomyelitis	Argentina	2005	Broad	GCF_000610505.1	2916019	17	596312	5	I	CC5-I
DAR3156	HU-75	DOS	Human	Osteomyelitis	Argentina	2004	Broad	GCF_000610525.1	2848967	11	876466	100	IVc	CC5-Basal
DAR3157	HU-76	DOS	Human	Septic arthritis	Argentina	2005	Broad	GCF_000610545.1	2885991	7	2281313	100	IVc	CC5-Basal
DAR3162	HU-111A	DOS	Human	Osteomyelitis	Argentina	2006	Broad	GCF_000610565.1	2845935	14	761454	5	IVa	CC5-Basal
DAR3163	HU-2	DOS	Human	Osteomyelitis	Argentina	2004	Broad	GCF_000610585.1	2848173	7	1586469	5	IVa	CC5-Basal
DAR3165	HU-25D	DOS	Human	Osteomyelitis	Argentina	2003	Broad	GCF_000525245.1	2863244	22	684563	5	IVa	CC5-Basal
DAR3166	HU-6	DOS	Human	Osteomyelitis	Argentina	2004	Broad	GCF_000610605.1	2798884	9	2214445	100	IVc	CC5-Basal
DAR3170	HU-35	DOS	Human	Septic arthritis	Argentina	2002	Broad	GCF_000525205.1	2730435	7	1531756	5	MSSA	CC5-Basal
DAR3172	HU-29	DOS	Human	Osteomyelitis	Argentina	2000	Broad	GCF_000525225.1	2802056	14	2075224	5	MSSA	CC5-Basal
DAR3175	HU-17	DOS	Human	Osteomyelitis	Argentina	2005	Broad	GCF_000610625.1	2950121	20	566283	5	I	CC5-I
DAR3176	HU-100	DOS	Human	Osteomyelitis	Argentina	2006	Broad	GCF_000610645.1	2742514	6	1696640	5	MSSA	CC5-Basal
DAR3177	HU-106	DOS	Human	Osteomyelitis	Argentina	2006	Broad	GCF_000610665.1	2772935	5	2238991	5	MSSA	CC5-Basal
DAR3178	HU-108	DOS	Human	Osteomyelitis	Argentina	2006	Broad	GCF_000610685.1	2736278	5	1543667	5	MSSA	CC5-Basal
DAR3179	HU-50A	DOS	Human	Osteomyelitis	Argentina	2005	Broad	GCF_000610705.1	2861448	17	1544707	5	IVa	CC5-Basal
DAR3183	HU-73A	DOS	Human	Osteomyelitis	Argentina	2004	Broad	GCF_000610725.1	2773675	7	1556639	5	MSSA	CC5-Basal
DAR3198	HU-32	DOS	Human	Osteomyelitis	Argentina	2000	Broad	GCF_000610745.1	2735547	5	1531303	5	MSSA	CC5-Basal
DAR3236	HU-95A	DOS	Human	Osteomyelitis	Argentina	2006	Broad	GCF_000610765.1	2880949	15	749325	5	I	CC5-I
DAR3504	-	DAR	Human	Clinical specimen	US_MS	2009	Broad	GCF_000596525.1	2869234	50	115499	5	II	CC5-II B
DAR3505	-	DAR	Human	Clinical specimen	US_MS	2009	Broad	GCF_000596505.1	2828186	33	159540	5	II	CC5-II B
DAR3507	-	DAR	Human	Clinical specimen	US_MS	2009	Broad	GCF_000596485.1	2882161	66	160750	5	II	CC5-II B
DAR3508	-	DAR	Human	Clinical specimen	US_MS	2009	Broad	GCF_000596465.1	2875242	44	118672	5	II	CC5-II B
DAR3512	-	DAR	Human	Clinical specimen	US_MS	2009	Broad	GCF_000596445.1	2918963	55	175564	5	II	CC5-II B
DAR3515	-	DAR	Human	Clinical specimen	US_MS	2009	Broad	GCF_000596425.1	2888115	32	153606	5	II	CC5-II B
DAR3518	-	DAR	Human	Clinical specimen	US_MS	2009	Broad	GCF_000607305.1	2931753	11	1579786	5	II	CC5-II B
DAR3519	-	DAR	Human	Clinical specimen	US_MS	2009	Broad	GCF_000607325.1	2841534	4	2262422	5	II	CC5-II B
DAR3525	-	DAR	Human	Clinical specimen	US_MS	2009	Broad	GCF_000607345.1	2936170	8	839152	5	II	CC5-II B
DAR3529	-	DAR	Human	Clinical specimen	US_MS	2009	Broad	GCF_000607365.1	2892133	7	2043293	5	II	CC5-II B
DAR3534	-	DAR	Human	Clinical specimen	US_MS	2009	Broad	GCF_000607385.1	2821312	6	2176187	5	IVc	CC5-Basal
DAR3548	-	DAR	Human	Clinical specimen	US_MS	2007	Broad	GCF_000607405.1	2860571	10	1436274	5	II	CC5-II B
DAR3551	-	DAR	Human	Clinical specimen	US_MS	2007	Broad	GCF_000607425.1	2937445	5	1947788	5	II	CC5-II B
DAR3555	-	DAR	Human	Clinical specimen	US_MS	2007	Broad	GCF_000607445.1	2826086	6	873135	5	II	CC5-II B
DAR3562	-	DAR	Human	Clinical specimen	US_MS	2007	Broad	GCF_000607465.1	2847672	6	1537315	5	II	CC5-II B
DAR3565	-	DAR	Human	Clinical specimen	US_MS	2007	Broad	GCF_000607485.1	2859139	9	2271294	NT_new1	IVg	CC5-Basal
DAR3567	-	DAR	Human	Clinical specimen	US_MS	2007	Broad	GCF_000607505.1	2868950	9	548098	5	II	CC5-II B
DAR3574	-	DAR	Human	Clinical specimen	US_MS	2007	Broad	GCF_000607525.1	2870958	8	859677	5	II	CC5-II B
DAR3575	-	DAR	Human	Clinical specimen	US_MS	2007	Broad	GCF_000607545.1	2884494	12	698606	5	II	CC5-II B
DAR3576	-	DAR	Human	Clinical specimen	US_MS	2007	Broad	GCF_000607565.1	2891674	12	565119	5	II	CC5-II A
DAR3578	-	DAR	Human	Clinical specimen	US_MS	2007	Broad	GCF_000607585.1	2876789	25	442238	5	II	CC5-II B
DAR3581	-	DAR	Human	Clinical specimen	US_MS	2007	Broad	GCF_000607605.1	2809956	6	1579202	5	IVa	CC5-Basal
DAR3583	-	DAR	Human	Clinical specimen	US_MS	2007	Broad	GCF_000607625.1	2863417	7	2280460	5	II	CC5-II B
DAR3584	-	DAR	Human	Clinical specimen	US_MS	2007	Broad	GCF_000607645.1	2861579	9	570992	5	II	CC5-II B
DAR3586	-	DAR	Human	Blood	US_MS	2004	Broad	GCF_000607665.1	2851862	7	853814	5	II	CC5-II A
DAR3587	-	DAR	Human	Urine	US_MS	2004	Broad	GCF_000607685.1	2905850	10	1013967	5	II	CC5-II B
DAR3590	-	DAR	Human	Blood	US_MS	2005	Broad	GCF_000607705.1	2907911	8	1838145	5	II	CC5-II B
DAR3591	-	DAR	Human	Leg wound	US_MS	2005	Broad	GCF_000607725.1	2776272	10	573133	5	IVc	CC5-Basal
DAR3592	-	DAR	Human	Blood	US_MS	2005	Broad	GCF_000607745.1	2860012	9	597117	5	II	CC5-II B
DAR3596	-	DAR	Human	Liver	US_MS	2005	Broad	GCF_000607765.1	2881104	5	1091227	5	II	CC5-II A
DAR3599	-	DAR	Human	Sputum	US_MS	2005	Broad	GCF_000607785.1	2903262	11	1094126	5	II	CC5-II B
DAR3608	-	DAR	Human	Blood	US_MS	2005	Broad	GCF_000607805.1	2859749	35	293099	5	II	CC5-II B
DAR3609	-	DAR	Human	Urine	US_MS	2005	Broad	GCF_000607825.1	2928571	36	684842	105	II	CC5-II B
DAR3612	-	DAR	Human	Elbow wound	US_MS	2005	Broad	GCF_000607845.1	2896535	15	875340	5	II	CC5-II B
DAR3613	-	DAR	Human	Urine	US_MS	2005	Broad	GCF_000607865.1	2951659	13	900437	5	II	CC5-II B
DAR3616	-	DAR	Human	Peritoneal fluid	US_MS	2005	Broad	GCF_000607885.1	2931515	21	853165	105	II	CC5-II B
DAR3617	-	DAR	Human	Sputum	US_MS	2005	Broad	GCF_000607905.1	2937795	21	408005	105	II	CC5-II B
DAR3624	-	DAR	Human	Foot	US_MS	2005	Broad	GCF_000607925.1	2797759	11	1441319	5	II	CC5-II B
DAR3627	-	DAR	Human	Urethra	US_MS	2005	Broad	GCF_000607945.1	2888532	9	571289	5	II	CC5-II B
DAR3628	-	DAR	Human	Blood	US_MS	2005	Broad	GCF_000607965.1	2853309	10	564030	5	II	CC5-II B
DAR3629	-	DAR	Human	Neck wound	US_MS	2005	Broad	GCF_000607985.1	2798239	7	1573561	5	IVc	CC5-Basal
DAR3632	-	DAR	Human	Toe wound	US_MS	2005	Broad	GCF_000608005.1	2809997	11	1719938	NT_new2	IVg	CC5-Basal
DAR3752	-	DAR	Human	Sputum	US_MS	2002	Broad	GCF_000608025.1	2866687	9	686157	5	II	CC5-II B
DAR3758	-	DAR	Human	Blood	US_MS	2003	Broad	GCF_000608045.1	2837881	17	570167	5	II	CC5-II B
DAR3760	-	DAR	Human	Sputum	US_MS	2003	Broad	GCF_000608065.1	2907087	5	2045364	5	II	CC5-II B
DAR3761	-	DAR	Human	Sputum	US_MS	2003	Broad	GCF_000608085.1	2908485	12	491687	5	II	CC5-II B
DAR3762	-	DAR	Human	Blood	US_MS	2003	Broad	GCF_000608105.1	2861895	9	493495	5	II	CC5-II B
DAR3765	-	DAR	Human	Foot wound	US_MS	2003	Broad	GCF_000608125.1	2795398	9	684944	632	II	CC5-II B
DAR3767	-	DAR	Human	Blood	US_MS	2003	Broad	GCF_000608145.1	2900939	13	822928	5	II	CC5-II A
DAR3769	-	DAR	Human	Urine	US_MS	2003	Broad	GCF_000622915.1	2810345	16	518584	632	II	CC5-II B
DAR3772	-	DAR	Human	Peg tube drainage	US_MS	2003	Broad	GCF_000608165.1	2907911	17	565689	5	II	CC5-II A
DAR3776	-	DAR	Human	Abdominal wound	US_MS	2003	Broad	GCF_000608185.1	2899926	14	565406	5	II	CC5-II A
DAR3779	-	DAR	Human	Blood	US_MS	2003	Broad	GCF_000608205.1	2898980	13	571902	105	II	CC5-II B
DAR3781	-	DAR	Human	Blood	US_MS	2003	Broad	GCF_000608225.1	2916089	10	1721175	5	II	CC5-II A
DAR3782	-	DAR	Human	Urine	US_MS	2003	Broad	GCF_000608245.1	2937217	9	577449	5	II	CC5-II B
DAR3788	-	DAR	Human	Hip infection	US_MS	2003	Broad	GCF_000608265.1	2880761	9	571176	5	II	CC5-II B
DAR3790	-	DAR	Human	Urine	US_MS	2003	Broad	GCF_000608285.1	2948307	16	1100603	5	II	CC5-II B
DAR3794	-	DAR	Human	Sputum	US_MS	2003	Broad	GCF_000608305.1	2927572	18	750179	5	II	CC5-II B
DAR3796	-	DAR	Human	Urine	US_MS	2003	Broad	GCF_000608325.1	2845179	13	571001	5	II	CC5-II B
DAR3799	-	DAR	Human	Urine	US_MS	2003	Broad	GCF_000608345.1	2853709	16	570622	5	II	CC5-II B
DAR3840	-	DAR	Human	Blood	US_MS	2000	Broad	GCF_000608365.1	2861954	9	570341	5	II	CC5-II B
DAR3842	-	DAR	Human	Blood	US_MS	2001	Broad	GCF_000608385.1	2842670	9	1421813	5	II	CC5-II B
DAR3844	-	DAR	Human	Sputum	US_MS	2001	Broad	GCF_000608405.1	2890319	12	504529	5	II	CC5-II B
DAR3845	-	DAR	Human	Blood	US_MS	2001	Broad	GCF_000608425.1	2892104	5	2310836	5	II	CC5-II B
DAR3847	-	DAR	Human	Sputum	US_MS	2001	Broad	GCF_000608445.1	2944349	17	568845	5	II	CC5-II A
DAR3859	-	DAR	Human	Urine	US_MS	2001	Broad	GCF_000608465.1	2892146	18	448796	5	II	CC5-II A
DAR3861	-	DAR	Human	Sputum	US_MS	2001	Broad	GCF_000608485.1	2845541	12	1099842	5	II	CC5-II B
DAR3862	-	DAR	Human	Blood	US_MS	2001	Broad	GCF_000608505.1	2952919	12	569807	5	II	CC5-II A
DAR3864	-	DAR	Human	Blood	US_MS	2001	Broad	GCF_000608525.1	2895552	17	551387	NT_new3	II	CC5-II A
DAR3868	-	DAR	Human	Blood	US_MS	2001	Broad	GCF_000608545.1	2851470	12	2314176	5	IVc	CC5-Basal
DAR3870	-	DAR	Human	Finger wound	US_MS	2001	Broad	GCF_000608565.1	2851330	6	1406288	5	II	CC5-II B
DAR3871	-	DAR	Human	Sputum	US_MS	2001	Broad	GCF_000608585.1	2930099	7	2274836	5	II	CC5-II A
DAR3885	-	DAR	Human	Urine	US_MS	2001	Broad	GCF_000608605.1	2923429	33	542039	5	II	CC5-II A
DAR3886	-	DAR	Human	Eye drainage	US_MS	2001	Broad	GCF_000608625.1	2895624	4	2579089	5	II	CC5-II B
DAR3891	-	DAR	Human	Elbow wound	US_MS	1999	Broad	GCF_000608645.1	2946144	11	548257	5	II	CC5-II B
DAR3892	-	DAR	Human	Leg wound	US_MS	1999	Broad	GCF_000608665.1	2845638	12	1455041	5	II	CC5-II B
DAR3894	-	DAR	Human	Knee wound	US_MS	1999	Broad	GCF_000608685.1	2902303	20	571406	5	II	CC5-II A
DAR3897	-	DAR	Human	Foot wound	US_MS	1999	Broad	GCF_000608705.1	2849058	17	571050	5	IVg	CC5-Basal
DAR3901	-	DAR	Human	Blood	US_MS	1999	Broad	GCF_000608725.1	2805586	7	1109240	5	II	CC5-II B
DAR3902	-	DAR	Human	Blood	US_MS	1999	Broad	GCF_000608745.1	2901236	16	538591	5	II	CC5-II A
DAR3907	-	DAR	Human	Leg wound	US_MS	1999	Broad	GCF_000622935.1	2910309	12	2305172	5	II	CC5-II A
DAR3911	-	DAR	Human	Abdominal wound	US_MS	1999	Broad	GCF_000608765.1	2886784	20	875885	5	II	CC5-II A
DAR3913	-	DAR	Human	Tonsillar abscess	US_MS	1999	Broad	GCF_000608785.1	2897802	15	680453	5	II	CC5-II A
DAR3918	-	DAR	Human	Eye	US_MS	1999	Broad	GCF_000608805.1	2821064	5	2230240	5	IVc	CC5-Basal
DAR3919	-	DAR	Human	Urine	US_MS	1999	Broad	GCF_000608825.1	2928641	11	684588	5	II	CC5-II A
DAR3924	-	DAR	Human	Abdominal fluid	US_MS	1999	Broad	GCF_000608845.1	2892693	28	282861	5	II	CC5-II A
DAR3928	-	DAR	Human	Stool	US_MS	1999	Broad	GCF_000608865.1	2886547	18	452361	5	II	CC5-II B
DAR3930	-	DAR	Human	Decubitus ulcer	US_MS	1999	Broad	GCF_000608885.1	2933024	13	498488	5	II	CC5-II B
DAR3933	-	DAR	Human	Arm	US_MS	1999	Broad	GCF_000608905.1	2950193	23	496972	225	II	CC5-II B
DAR5789	6	CAA	Human	Abdominal abscess	Colombia	2001	Broad	GCF_000595025.1	2846745	91	72172	5	I	CC5-I
DAR5790	14	CAA	Human	Surgical wound	Colombia	2001	Broad	GCF_000595045.1	2893419	64	104558	5	I	CC5-I
DAR5791	23	CAA	Human	Pleural fluid	Colombia	2001	Broad	GCF_000595065.1	2890568	64	109086	5	I	CC5-I
DAR5792	26	CAA	Human	Joint aspirate	Colombia	2001	Broad	GCF_000595085.1	2844059	64	88572	5	I	CC5-I
DAR5793	38	CAA	Human	Blood	Colombia	2001	Broad	GCF_000595105.1	2889920	63	98083	5	I	CC5-I
DAR5794	49	CAA	Human	Surgical wound	Colombia	2001	Broad	GCF_000595125.1	2889198	68	98154	5	I	CC5-I
DAR5795	82	CAA	Human	Surgical wound	Colombia	2001	Broad	GCF_000595145.1	2887223	64	117097	5	I	CC5-I
DAR5796	101	CAA	Human	Surgical wound	Colombia	2001	Broad	GCF_000595165.1	2892371	61	95383	5	I	CC5-I
DAR5797	120	CAA	Human	Blood	Colombia	2001	Broad	GCF_000595185.1	2890452	60	98186	5	I	CC5-I
DAR5798	135	CAA	Human	Joint aspirate	Colombia	2001	Broad	GCF_000595205.1	2814062	85	72947	5	IVi	CC5-Basal
DAR5799	180	CAA	Human	Surgical wound	Colombia	2001	Broad	GCF_000595225.1	2891540	64	90647	5	I	CC5-I
DAR5800	256	CAA	Human	Blood	Colombia	2001	Broad	GCF_000595245.1	2891997	62	95287	5	I	CC5-I
DAR5801	287	CAA	Human	Surgical wound	Colombia	2001	Broad	GCF_000595265.1	2892511	53	120539	5	IVi	CC5-Basal
DAR5802	343	CAA	Human	Pleural fluid	Colombia	2001	Broad	GCF_000595285.1	2888339	57	138374	5	IVi	CC5-Basal
DAR5803	412	CAA	Human	Blood	Colombia	2001	Broad	GCF_000595305.1	2896009	69	95523	5	I	CC5-I
DAR5804	415	CAA	Human	Abdominal abscess	Colombia	2001	Broad	GCF_000595325.1	2886693	69	90044	5	I	CC5-I
DAR5805	420	CAA	Human	Surgical wound	Colombia	2001	Broad	GCF_000595345.1	2920065	76	95524	5	I	CC5-I
DAR5806	434	CAA	Human	Peritoneal fluid	Colombia	2001	Broad	GCF_000595365.1	2855913	45	161809	5	IVi	CC5-Basal
DAR5807	437	CAA	Human	Surgical wound	Colombia	2001	Broad	GCF_000595385.1	2895643	69	89810	5	I	CC5-I
DAR5808	467	CAA	Human	Surgical wound	Colombia	2001	Broad	GCF_000595405.1	2885090	68	96647	5	I	CC5-I
DAR5809	469	CAA	Human	Blood	Colombia	2001	Broad	GCF_000595425.1	2890458	69	104481	5	I	CC5-I
DAR5810	497	CAA	Human	Abdominal abscess	Colombia	2001	Broad	GCF_000525565.1	2944524	17	1606398	5	I	CC5-I
DAR5811	511	CAA	Human	Blood	Colombia	2001	Broad	GCF_000595445.1	2852802	68	82288	5	I	CC5-I
DAR5812	520	CAA	Human	Blood	Colombia	2001	Broad	GCF_000595465.1	2888378	57	103468	5	I	CC5-I
DAR5813	542	CAA	Human	Urine	Colombia	2002	Broad	GCF_000595485.1	2889198	65	117097	5	I	CC5-I
DAR5814	566	CAA	Human	Blood	Colombia	2002	Broad	GCF_000586675.1	2892975	51	154692	5	IVi	CC5-Basal
DAR5815	579	CAA	Human	Bronchoalveolar lavage	Colombia	2002	Broad	GCF_000595505.1	2889947	68	81513	5	I	CC5-I
DAR5816	599	CAA	Human	Peritoneal fluid	Colombia	2002	Broad	GCF_000595525.1	2823702	47	162812	5	IVi	CC5-Basal
DAR5817	600	CAA	Human	Peritoneal fluid	Colombia	2002	Broad	GCF_000595545.1	2889826	67	82307	5	I	CC5-I
DAR5819	C93	CAA	Human	Urine	Colombia	2006	Broad	GCF_000595565.1	2869209	62	82432	5	I	CC5-I
DAR5820	C268	CAA	Human	Urine	Colombia	2006	Broad	GCF_000595585.1	2835602	67	81618	5	I	CC5-I
DAR5821	C809	CAA	Human	Intra-abdominal abscess	Colombia	2006	Broad	GCF_000595605.1	2879187	77	73470	5	I	CC5-I
DAR5822	C858	CAA	Human	Blood	Colombia	2006	Broad	GCF_000595625.1	2881852	72	73424	5	I	CC5-I
DAR5823	C19	CAA	Human	Osteomyelitis	Colombia	2006	Broad	GCF_000595645.1	2896036	69	89810	5	I	CC5-I
DAR5824	C595	CAA	Human	Blood	Colombia	2006	Broad	GCF_000595665.1	2842119	79	73381	5	I	CC5-I
DAR5825	C10	CAA	Human	Post surgical secretion	Colombia	2006	Broad	GCF_000595685.1	2833062	59	93861	5	I	CC5-I
DAR5826	C1589	CAA	Human	Post surgical secretion	Colombia	2007	Broad	GCF_000595705.1	2894993	84	91562	5	I	CC5-I
DAR5827	C114	CAA	Human	Post surgical secretion	Colombia	2006	Broad	GCF_000595725.1	2846865	67	82339	5	I	CC5-I
DAR5828	C122	CAA	Human	Blood	Colombia	2006	Broad	GCF_000595745.1	2890596	62	117097	5	I	CC5-I
DAR5829	C321	CAA	Human	Peritoneal fluid	Colombia	2006	Broad	GCF_000595765.1	2889993	73	96647	5	I	CC5-I
DAR5830	C1552	CAA	Human	Blood	Colombia	2007	Broad	GCF_000595785.1	2847961	65	98068	5	I	CC5-I
DAR5831	C50	CAA	Human	Post surgical secretion	Colombia	2006	Broad	GCF_000595805.1	2846373	70	80583	5	I	CC5-I
DAR5832	C766	CAA	Human	Blood	Colombia	2006	Broad	GCF_000595825.1	2799102	64	81600	5	I	CC5-I
DAR5833	C1715	CAA	Human	Post surgical secretion	Colombia	2007	Broad	GCF_000595845.1	2878902	68	95783	1100	I	CC5-I
DAR5834	C505	CAA	Human	Osteomyelitis	Colombia	2006	Broad	GCF_000595865.1	2887869	65	98053	5	I	CC5-I
DAR5835	C459	CAA	Human	Blood	Colombia	2006	Broad	GCF_000595885.1	2876965	65	86940	5	I	CC5-I
DAR5836	C462	CAA	Human	Post surgical secretion	Colombia	2006	Broad	GCF_000595905.1	2845755	67	87046	5	I	CC5-I
DAR5837	C449	CAA	Human	BAL	Colombia	2006	Broad	GCF_000595925.1	2816083	65	111507	5	I	CC5-I
DAR5838	C662	CAA	Human	Blood	Colombia	2006	Broad	GCF_000595945.1	2842538	71	82265	5	I	CC5-I
DAR5839	C1640	CAA	Human	Post surgical secretion	Colombia	2007	Broad	GCF_000595965.1	2850610	76	80636	5	I	CC5-I
DAR5840	C737	CAA	Human	Blood	Colombia	2006	Broad	GCF_000595985.1	2849981	72	84242	5	I	CC5-I
DAR5841	C2162	CAA	Human	Peritoneal fluid	Colombia	2007	Broad	GCF_000596005.1	2897101	66	95606	5	I	CC5-I
DAR5842	P538	CAA	Human	Blood	Peru	2006	Broad	GCF_000525545.1	2983105	18	594084	5	I	CC5-I
DAR5843	P832	CAA	Human	Arthritis aspirates	Peru	2006	Broad	GCF_000596025.1	2864887	95	70077	5	I	CC5-I
DAR5844	P2120	CAA	Human	Bronchoalveolar aspirate	Peru	2007	Broad	GCF_000525525.1	3002680	10	600220	5	I	CC5-I
DAR5845	P1980	CAA	Human	Bronchoalveolar lavage	Peru	2007	Broad	GCF_000596045.1	2918309	100	69000	1550	I	CC5-I
DAR5846	P2028	CAA	Human	Post surgical secretion	Peru	2007	Broad	GCF_000596065.1	2813961	40	140443	2625	IVa	CC5-Basal
DAR5847	P778	CAA	Human	Blood	Peru	2006	Broad	GCF_000596085.1	2802591	59	95383	5	I	CC5-I
DAR5848	P808	CAA	Human	Blood	Peru	2006	Broad	GCF_000596105.1	2951564	119	74557	5	I	CC5-I
DAR5849	P2046	CAA	Human	Intra-abdominal abscess	Peru	2007	Broad	GCF_000596125.1	2870783	88	76581	5	I	CC5-I
DAR5850	P2082	CAA	Human	Bronchoalveolar lavage	Peru	2007	Broad	GCF_000596145.1	2937976	107	59917	5	I	CC5-I
DAR5851	E399	CAA	Human	Post surgical secretion	Ecuador	2006	Broad	GCF_000596165.1	2887182	65	98120	5	I	CC5-I
DAR5852	E401	CAA	Human	Osteomyelitis	Ecuador	2006	Broad	GCF_000586695.1	2813290	38	154322	2625	IVa	CC5-Basal
DAR5853	E1482	CAA	Human	Abscess	Ecuador	2007	Broad	GCF_000596185.1	2895223	68	117097	5	I	CC5-I
DAR5854	E410	CAA	Human	Post surgical secretion	Ecuador	2006	Broad	GCF_000596205.1	2896892	81	60652	5	I	CC5-I
DAR5855	E988	CAA	Human	Post surgical secretion	Ecuador	2006	Broad	GCF_000586715.1	2834691	90	71177	228	I	CC5-I
DAR5856	V632	CAA	Human	Cerebrospinal fluid	Venezuela	2006	Broad	GCF_000596225.1	2878469	81	86972	5	I	CC5-I
DAR5857	V1078	CAA	Human	Post surgical secretion	Venezuela	2006	Broad	GCF_000596245.1	2887753	67	100277	5	I	CC5-I
DAR5858	V2207	CAA	Human	Blood	Venezuela	2007	Broad	GCF_000596265.1	2886120	68	81605	5	I	CC5-I
DAR5859	V2233	CAA	Human	Osteomyelitis	Venezuela	2008	Broad	GCF_000596285.1	2886652	70	82338	5	I	CC5-I
DAR5860	V2252	CAA	Human	Blood	Venezuela	2008	Broad	GCF_000525505.1	2911035	16	1534463	5	I	CC5-I
DAR5861	V2281	CAA	Human	Post surgical secretion	Venezuela	2007	Broad	GCF_000596305.1	2891879	77	81605	5	I	CC5-I
DAR5862	V2254	CAA	Human	Pericardic fluid	Venezuela	2008	Broad	GCF_000596325.1	2844523	66	95523	5	I	CC5-I
DAR5863	V2274	CAA	Human	Intra-abdominal abscess	Venezuela	2007	Broad	GCF_000596345.1	2845223	67	82320	5	I	CC5-I
DAR5864	V1888	CAA	Human	Post surgical secretion	Venezuela	2007	Broad	GCF_000596365.1	2851083	79	63962	5	I	CC5-I
DAR5865	UA851	CAA	Human	Blood	Argentina	2013	Broad	GCF_000596385.1	2843659	98	54917	5	I	CC5-I
DAR5866	UA858	CAA	Human	Blood	Argentina	2013	Broad	GCF_000525485.1	2974471	26	1623114	5	I	CC5-I
DAR5868	UA877	CAA	Human	Blood	Argentina	2013	Broad	GCF_000611025.1	2988913	10	814894	5	I	CC5-I
DAR5869	UCL413	CAA	Human	Blood	Chile	2012	Broad	GCF_000611005.1	2963554	32	471657	5	I	CC5-I
DAR5870	UCL456	CAA	Human	Blood	Chile	2012	Broad	GCF_000610985.1	2885849	9	2089136	5	I	CC5-I
DAR5871	UCL361	CAA	Human	Blood	Chile	2012	Broad	GCF_000610965.1	2919159	13	589212	5	I	CC5-I
DAR5872	UCL412	CAA	Human	Blood	Chile	2012	Broad	GCF_000610945.1	2955753	6	971012	5	I	CC5-I
DAR5873	UC24	CAA	Human	Blood	Colombia	2011	Broad	GCF_000609045.1	2918430	14	1597194	5	I	CC5-I
DAR5874	UC45	CAA	Human	Blood	Colombia	2011	Broad	GCF_000609025.1	2946909	18	1579116	5	I	CC5-I
DAR5875	UB345	CAA	Human	Blood	Brazil	2012	Broad	GCF_000609005.1	2958405	5	1898046	5	I	CC5-I
DAR5876	UB544	CAA	Human	Blood	Brazil	2012	Broad	GCF_000525465.1	2958581	16	1600391	5	I	CC5-I
DAR5877	UP35	CAA	Human	Blood	Peru	2011	Broad	GCF_000608985.1	2854817	68	94021	5	I	CC5-I
DAR5878	UP71	CAA	Human	Blood	Peru	2011	Broad	GCF_000608965.1	2979342	15	594211	5	I	CC5-I
DAR5880	UP80	CAA	Human	Blood	Peru	2011	Broad	GCF_000608925.1	2934637	28	1576796	5	I	CC5-I
DAR5881	UP89	CAA	Human	Blood	Peru	2011	Broad	GCF_000610925.1	3166442	26	2375969	5	I	CC5-I
DAR5882	UP90	CAA	Human	Blood	Peru	2011	Broad	GCF_000525425.1	2936348	15	1562577	5	I	CC5-I
DAR5883	UP93	CAA	Human	Blood	Peru	2011	Broad	GCF_000525445.1	2955217	10	588246	5	I	CC5-I
DAR5884	UP97	CAA	Human	Blood	Peru	2011	Broad	GCF_000610905.1	3039106	22	1579141	5	I	CC5-I
DAR5885	UP102	CAA	Human	Blood	Peru	2011	Broad	GCF_000610885.1	3005025	16	642592	5	I	CC5-I
DAR5886	UP103	CAA	Human	Blood	Peru	2011	Broad	GCF_000610865.1	2992125	17	513306	5	I	CC5-I
DAR5887	UP133	CAA	Human	Blood	Peru	2011	Broad	GCF_000610845.1	3003551	26	2185873	5	I	CC5-I
DAR5888	UP118	CAA	Human	Blood	Peru	2011	Broad	GCF_000610825.1	3003955	13	1628541	5	I	CC5-I
DAR5889	UP129	CAA	Human	Blood	Peru	2011	Broad	GCF_000610805.1	2963787	7	1482529	5	I	CC5-I
DAR5890	UV156	CAA	Human	Blood	Venezuela	2012	Broad	GCF_000610785.1	2948085	16	1571881	5	I	CC5-I
DAR5891	UV157	CAA	Human	Blood	Venezuela	2012	Broad	GCF_000525405.1	2916489	15	1507597	5	I	CC5-I
DAR5892	UV162	CAA	Human	Blood	Venezuela	2012	Broad	GCF_000525385.1	2948161	13	1614099	5	I	CC5-I
DAR5893	UV163	CAA	Human	Blood	Venezuela	2012	Broad	GCF_000525365.1	2929713	8	1490199	5	I	CC5-I
DAR5894	UV164	CAA	Human	Blood	Venezuela	2012	Broad	GCF_000525345.1	2985887	18	1623782	5	I	CC5-I
DAR5895	UV166	CAA	Human	Blood	Venezuela	2012	Broad	GCF_000525325.1	2938627	21	1573348	5	I	CC5-I
DAR5896	UV168	CAA	Human	Blood	Venezuela	2012	Broad	GCF_000525305.1	2867037	7	1572389	5	I	CC5-I
DAR5897	UV171	CAA	Human	Blood	Venezuela	2012	Broad	GCF_000525285.1	2900147	7	1493097	5	I	CC5-I
DAR5898	UV177	CAA	Human	Blood	Venezuela	2012	Broad	GCF_000525265.1	2954049	12	589874	NT_new4	I	CC5-I
DAR948	-	DAR	Human	Blood	US_NY	2007	Broad	GCF_000525105.1	2830882	14	2286618	5	IVg	CC5-Basal
DAR951	-	DAR	Human	Blood	US_NY	2007	Broad	GCF_000609065.1	2965621	50	212816	105	NT_IIorIV+VIII?	CC5-II B
DAR966	-	DAR	Human	Fluid	US_NY	2007	Broad	GCF_000609085.1	2951541	9	1603841	105	II	CC5-II B
ED98	-	Lowder et al. 2009. PNAS. 106:19545	Chicken	Bone	UK	1996-1997	PublicDatabase	NC_013450.1	2824404	1	2824404	5	MSSA	CC5-Basal
ERR033242	-	Aanensen et al. 2016. mBio. 7:e00444	Human	Blood	Belgium	2006-2007	PublicDatabase	ERS026667	2759304	88	71708	5	IVc	CC5-Basal
ERR033268	-	Aanensen et al. 2016. mBio. 7:e00444	Human	Unknown	Bulgaria	2006-2007	PublicDatabase	ERS026691	2761329	72	105220	5	I	CC5-Basal
ERR033293	-	Aanensen et al. 2016. mBio. 7:e00444	Human	Blood	Spain	2006-2007	PublicDatabase	ERS026969	2760858	116	73081	5	MSSA	CC5-Basal
ERR033313	-	Aanensen et al. 2016. mBio. 7:e00444	Human	Blood	Austria	2006-2007	PublicDatabase	ERS026650	2853865	134	49858	228	I	CC5-I
ERR033335	-	Aanensen et al. 2016. mBio. 7:e00444	Human	Blood	Croatia	2006-2007	PublicDatabase	ERS026701	2735534	115	49898	111	I	CC5-I
ERR033346	-	Aanensen et al. 2016. mBio. 7:e00444	Human	Unknown	Bulgaria	2006-2007	PublicDatabase	ERS026691	2761223	73	104948	5	I	CC5-Basal
ERR033356	-	Aanensen et al. 2016. mBio. 7:e00444	Human	Blood	Czech	2006-2007	PublicDatabase	ERS026716	2787633	76	88096	225	II	CC5-II B
ERR033359	-	Aanensen et al. 2016. mBio. 7:e00444	Human	Blood	Czech	2006-2007	PublicDatabase	ERS026727	2830476	84	104280	5	II	CC5-II B
ERR033360	-	Aanensen et al. 2016. mBio. 7:e00444	Human	Blood	Czech	2006-2007	PublicDatabase	ERS026726	2760792	69	100239	225	II	CC5-II B
ERR033371	-	Aanensen et al. 2016. mBio. 7:e00444	Human	Blood	Denmark	2006-2007	PublicDatabase	ERS026729	2611346	69	126843	5	MSSA	CC5-Basal
ERR033409	-	Aanensen et al. 2016. mBio. 7:e00444	Human	Blood	Croatia	2006-2007	PublicDatabase	ERS026706	2809987	118	53159	111	I	CC5-I
ERR033417	-	Aanensen et al. 2016. mBio. 7:e00444	Human	Blood	Croatia	2006-2007	PublicDatabase	ERS026709	2784292	121	51485	1481	I	CC5-I
ERR033419	-	Aanensen et al. 2016. mBio. 7:e00444	Human	Blood	Croatia	2006-2007	PublicDatabase	ERS026707	2801156	119	56749	111	I	CC5-I
ERR033447	-	Aanensen et al. 2016. mBio. 7:e00444	Human	Blood	France	2006-2007	PublicDatabase	ERS026776	2673065	76	104310	5	MSSA	CC5-Basal
ERR033448	-	Aanensen et al. 2016. mBio. 7:e00444	Human	Blood	France	2006-2007	PublicDatabase	ERS026778	2818764	94	82294	5	IVi	CC5-Basal
ERR033453	-	Aanensen et al. 2016. mBio. 7:e00444	Human	Blood	France	2006-2007	PublicDatabase	ERS026784	2740614	73	104734	5	IVc	CC5-Basal
ERR033482	-	Aanensen et al. 2016. mBio. 7:e00444	Human	CSF	Germany	2006-2007	PublicDatabase	ERS026805	2752013	91	96084	225	II	CC5-II B
ERR033504	-	Aanensen et al. 2016. mBio. 7:e00444	Human	Blood	France	2006-2007	PublicDatabase	ERS026772	2688005	434	19304	5	I	CC5-Basal
ERR033522	-	Aanensen et al. 2016. mBio. 7:e00444	Human	Blood	Portugal	2006-2007	PublicDatabase	ERS026947	2829549	158	43011	5	NT_V+VIII?	CC5-Basal
ERR033525	-	Aanensen et al. 2016. mBio. 7:e00444	Human	Blood	Spain	2006-2007	PublicDatabase	ERS026982	2813406	111	97075	125	NT_IVc+VI?	CC5-Basal
ERR033527	-	Aanensen et al. 2016. mBio. 7:e00444	Human	Blood	Spain	2006-2007	PublicDatabase	ERS026991	2806901	115	88071	125	NT_IVc+VI?	CC5-Basal
ERR033530	-	Aanensen et al. 2016. mBio. 7:e00444	Human	Blood	Spain	2006-2007	PublicDatabase	ERS026988	2821302	104	63878	228	I	CC5-I
ERR033531	-	Aanensen et al. 2016. mBio. 7:e00444	Human	Blood	Spain	2006-2007	PublicDatabase	ERS026987	2784140	97	104008	125	IVc	CC5-Basal
ERR033541	-	Aanensen et al. 2016. mBio. 7:e00444	Human	Blood	Italy	2006-2007	PublicDatabase	ERS026882	2759123	70	104166	5	MSSA	CC5-Basal
ERR033544	-	Aanensen et al. 2016. mBio. 7:e00444	Human	Blood	Italy	2006-2007	PublicDatabase	ERS026879	2796323	118	53231	228	I	CC5-I
ERR033554	-	Aanensen et al. 2016. mBio. 7:e00444	Human	Unknown	Poland	2006-2007	PublicDatabase	ERS026942	2687708	72	100397	5	MSSA	CC5-Basal
ERR033585	-	Aanensen et al. 2016. mBio. 7:e00444	Human	Blood	Sweden	2006-2007	PublicDatabase	ERS027021	2732218	144	47950	5	MSSA	CC5-Basal
ERR033596	-	Aanensen et al. 2016. mBio. 7:e00444	Human	Blood	Sweden	2006-2007	PublicDatabase	ERS027035	2813298	117	57120	111	I	CC5-I
ERR033617	-	Aanensen et al. 2016. mBio. 7:e00444	Human	Blood	UK	2006-2007	PublicDatabase	ERS027065	2720692	103	52906	5	MSSA	CC5-Basal
ERR033642	-	Aanensen et al. 2016. mBio. 7:e00444	Human	Blood	Germany	2006-2007	PublicDatabase	ERS026826	2784084	85	80288	225	II	CC5-II B
ERR033646	-	Aanensen et al. 2016. mBio. 7:e00444	Human	Blood	Greece	2006-2007	PublicDatabase	ERS026833	2853158	131	85527	5	II	CC5-II A
ERR033704	-	Aanensen et al. 2016. mBio. 7:e00444	Human	Blood	Netherlands	2006-2007	PublicDatabase	ERS026887	2800881	451	18472	NT	II	CC5-II B
HOU1444-VR	-	Arias et al. 2017. AAC. 61:e00816	Human	Blood	Brazil	2012	PublicDatabase	LJOB00000000	2860602	152	166700	5	MSSA	CC5-Basal
HOU1445-VS	-	Arias et al. 2017. AAC. 61:e00816	Human	Blood	Brazil	2012	PublicDatabase	LJOC00000000	2801136	134	145643	5	MSSA	CC5-Basal
ISU1002	-	Hau et al. 2017. Genome Announc. 5:e01081	Pig	Nasal	US	2010	PublicDatabase	LKVK00000000	2829512	157	37433	5	NT?	CC5-Basal
ISU871	-	Hau et al. 2017. Genome Announc. 5:e01081	Pig	Nasal	US	2010	PublicDatabase	LKVT00000000	2868987	137	36846	5	NT?	CC5-Basal
ISU882	-	Hau et al. 2017. Genome Announc. 5:e01081	Pig	Nasal	US	2010	PublicDatabase	LKWE00000000	2825420	102	41123	5	NT?	CC5-Basal
ISU936	-	Hau et al. 2017. Genome Announc. 5:e01081	Pig	Nasal	US	2010	PublicDatabase	LKXE00000000	2794320	105	39262	5	IVa	CC5-Basal
ISU979	-	Hau et al. 2017. Genome Announc. 5:e01081	Pig	Nasal	US	2010	PublicDatabase	LKYG00000000	2704845	176	31472	5	IVa	CC5-Basal
JH1	-	Mwangi et al. 2007. PNAS. 104:9451.	Human	Blood	US_MD	2000	PublicDatabase	CP000736	-	-	-	105	II	CC5-II B
M0102	-	Calderwood et al. 2014. J Infect Dis. 209:571	Human	Unknown	US_MA	2003	PublicDatabase	GCF_000360125.1	2834946	6	831410	5	II	CC5-II A
M0103	-	Calderwood et al. 2014. J Infect Dis. 209:571	Human	Unknown	US_MA	2003	PublicDatabase	GCF_000360145.1	2931245	11	1118163	105	II	CC5-II B
M0150	-	Calderwood et al. 2014. J Infect Dis. 209:571	Human	Unknown	US_MA	2003	PublicDatabase	GCF_000360225.1	2983845	7	2951167	105	II	CC5-II B
M0173	-	Calderwood et al. 2014. J Infect Dis. 209:571	Human	Unknown	US_MA	2003	PublicDatabase	GCF_000360285.1	2882188	4	1786417	5	II	CC5-II B
M0192	-	Calderwood et al. 2014. J Infect Dis. 209:571	Human	Unknown	US_MA	2003	PublicDatabase	GCF_000360325.1	2838711	4	2314768	5	II	CC5-II B
M0326	-	Calderwood et al. 2014. J Infect Dis. 209:571	Human	Unknown	US_MA	2003	PublicDatabase	GCF_000360745.1	2929542	11	1117858	105	II	CC5-II B
M0329	-	Calderwood et al. 2014. J Infect Dis. 209:571	Human	Unknown	US_MA	2003	PublicDatabase	GCF_000360785.1	2937020	10	802614	5	II	CC5-II A
M0347	-	Calderwood et al. 2014. J Infect Dis. 209:571	Human	Unknown	US_MA	2003	PublicDatabase	GCF_000360865.1	2883127	4	2363963	5	II	CC5-II B
M0364	-	Calderwood et al. 2014. J Infect Dis. 209:571	Human	Unknown	US_MA	2003	PublicDatabase	GCF_000360945.1	2865129	7	732690	5	II	CC5-II B
M0450	-	Calderwood et al. 2014. J Infect Dis. 209:571	Human	Unknown	US_MA	2003	PublicDatabase	GCF_000361185.1	2905147	7	645003	231	II	CC5-II B
M0467	-	Calderwood et al. 2014. J Infect Dis. 209:571	Human	Unknown	US_MA	2003	PublicDatabase	GCF_000361245.1	2849046	6	1466580	5	II	CC5-II B
M0478	-	Calderwood et al. 2014. J Infect Dis. 209:571	Human	Unknown	US_MA	2003	PublicDatabase	GCF_000361285.1	2879857	9	782563	496	II	CC5-II B
M0494	-	Calderwood et al. 2014. J Infect Dis. 209:571	Human	Unknown	US_MA	2003	PublicDatabase	GCF_000361345.1	2808051	2	2783302	5	MSSA	CC5-Basal
M0528	-	Calderwood et al. 2014. J Infect Dis. 209:571	Human	Unknown	US_MA	2003	PublicDatabase	GCF_000361405.1	2959338	17	660997	5	II	CC5-II B
M0536	-	Calderwood et al. 2014. J Infect Dis. 209:571	Human	Unknown	US_MA	2003	PublicDatabase	GCF_000361465.1	2874599	4	2175811	5	II	CC5-II A
M0539	-	Calderwood et al. 2014. J Infect Dis. 209:571	Human	Unknown	US_MA	2003	PublicDatabase	GCF_000361485.1	2912232	16	623760	105	II	CC5-II B
M0547	-	Calderwood et al. 2014. J Infect Dis. 209:571	Human	Unknown	US_MA	2004	PublicDatabase	GCF_000361505.1	2910185	8	656272	105	II	CC5-II B
M0565	-	Calderwood et al. 2014. J Infect Dis. 209:571	Human	Unknown	US_MA	2004	PublicDatabase	GCF_000361545.1	2887809	7	809583	5	II	CC5-II B
M0580	-	Calderwood et al. 2014. J Infect Dis. 209:571	Human	Unknown	US_MA	2004	PublicDatabase	GCF_000361585.1	2863691	3	1471183	5	II	CC5-II B
M0602	-	Calderwood et al. 2014. J Infect Dis. 209:571	Human	Unknown	US_MA	2004	PublicDatabase	GCF_000361645.1	2917390	7	565458	105	II	CC5-II B
M0622	-	Calderwood et al. 2014. J Infect Dis. 209:571	Human	Unknown	US_MA	2004	PublicDatabase	GCF_000361665.1	2874180	4	1990036	5	II	CC5-II B
M0676	-	Calderwood et al. 2014. J Infect Dis. 209:571	Human	Unknown	US_MA	2004	PublicDatabase	GCF_000361825.1	2877074	6	653591	5	II	CC5-II B
M0687	-	Calderwood et al. 2014. J Infect Dis. 209:571	Human	Unknown	US_MA	2004	PublicDatabase	GCF_000361845.1	2953423	9	939391	5	II	CC5-II B
M0692	-	Calderwood et al. 2014. J Infect Dis. 209:571	Human	Unknown	US_MA	2004	PublicDatabase	GCF_000361865.1	2932175	10	855058	105	II	CC5-II B
M0719	-	Calderwood et al. 2014. J Infect Dis. 209:571	Human	Unknown	US_MA	2004	PublicDatabase	GCF_000361905.1	2975033	10	976229	105	II	CC5-II B
M0769	-	Calderwood et al. 2014. J Infect Dis. 209:571	Human	Unknown	US_MA	2004	PublicDatabase	GCF_000361925.1	2867212	13	805405	5	II	CC5-II B
M0780	-	Calderwood et al. 2014. J Infect Dis. 209:571	Human	Unknown	US_MA	2004	PublicDatabase	GCF_000361965.1	2866092	7	803783	5	II	CC5-II B
M0799	-	Calderwood et al. 2014. J Infect Dis. 209:571	Human	Unknown	US_MA	2004	PublicDatabase	GCF_000362005.1	2954332	12	675976	105	II	CC5-II B
M0823	-	Calderwood et al. 2014. J Infect Dis. 209:571	Human	Unknown	US_MA	2004	PublicDatabase	GCF_000362045.1	2975605	11	897817	105	II	CC5-II B
M0844	-	Calderwood et al. 2014. J Infect Dis. 209:571	Human	Unknown	US_MA	2004	PublicDatabase	GCF_000362085.1	2884086	4	2451459	105	II	CC5-II B
M0934	-	Calderwood et al. 2014. J Infect Dis. 209:571	Human	Unknown	US_MA	2004	PublicDatabase	GCF_000362225.1	2935560	5	2203037	105	II	CC5-II B
M0943	-	Calderwood et al. 2014. J Infect Dis. 209:571	Human	Unknown	US_MA	2004	PublicDatabase	GCF_000362245.1	2868599	6	739983	5	II	CC5-II B
M0944	-	Calderwood et al. 2014. J Infect Dis. 209:571	Human	Unknown	US_MA	2004	PublicDatabase	GCF_000362265.1	2892801	6	1631729	105	II	CC5-II B
M0953	-	Calderwood et al. 2014. J Infect Dis. 209:571	Human	Unknown	US_MA	2004	PublicDatabase	GCF_000362305.1	2846571	6	1075583	5	II	CC5-II B
M0998	-	Calderwood et al. 2014. J Infect Dis. 209:571	Human	Unknown	US_MA	2004	PublicDatabase	GCF_000362385.1	2867247	7	1455227	5	II	CC5-II B
M0999	-	Calderwood et al. 2014. J Infect Dis. 209:571	Human	Unknown	US_MA	2004	PublicDatabase	GCF_000362405.1	2870301	4	1477080	5	II	CC5-II B
M1010	-	Calderwood et al. 2014. J Infect Dis. 209:571	Human	Unknown	US_MA	2004	PublicDatabase	GCF_000362445.1	2882800	5	1444412	5	II	CC5-II B
M1015	-	Calderwood et al. 2014. J Infect Dis. 209:571	Human	Unknown	US_MA	2004	PublicDatabase	GCF_000362465.1	2942753	8	618549	5	II	CC5-II A
M1016	-	Calderwood et al. 2014. J Infect Dis. 209:571	Human	Unknown	US_MA	2004	PublicDatabase	GCF_000362485.1	2873348	6	808675	5	II	CC5-II B
M1037	-	Calderwood et al. 2014. J Infect Dis. 209:571	Human	Unknown	US_MA	2004	PublicDatabase	GCF_000362545.1	2873202	7	809112	5	II	CC5-II B
MEX1	-	GE	Human	Blood	Mexico	1999	UMMC	SAMN09690184	2826655	176	32766	1011	II	CC5-II A
MEX14	-	GE	Human	Pleural fluid	Mexico	2011	UMMC	SAMN09690185	2839847	251	26508	NT	II	CC5-II A
MEX16	-	GE	Human	Blood	Mexico	2012	UMMC	SAMN09690186	2796198	203	35703	NT_new8	II	CC5-II A
MEX17	-	GE	Human	Blood	Mexico	2013	UMMC	SAMN09690187	2814511	143	50665	5	II	CC5-II A
MEX18	-	GE	Human	Blood	Mexico	2014	UMMC	SAMN09690188	2828272	135	55979	5	II	CC5-II A
MEX2	-	GE	Human	Blood	Mexico	2000	UMMC	SAMN09690189	2912085	492	29089	5	NT_II+IV?	CC5-II A
MEX20	-	GE	Human	Blood	Mexico	2015	UMMC	SAMN09690190	2802194	168	42703	1011	II	CC5-II A
MEX24	-	GE	Human	Csf	Mexico	2017	UMMC	SAMN09690191	2813050	424	13726	5	NT_II?	CC5-II A
MEX25	-	GE	Human	Csf	Mexico	2017	UMMC	SAMN09690192	2816417	136	45766	5	II	CC5-II A
MEX26	-	GE	Human	Wound secretion	Mexico	2006	UMMC	SAMN09690193	2884512	218	35030	5	II	CC5-II A
MEX27	-	GE	Human	Abscess	Mexico	2006	UMMC	SAMN09690194	2792882	201	34404	5	II	CC5-II A
MEX28	-	GE	Human	Expectoration	Mexico	2007	UMMC	SAMN09690195	2837612	225	29352	5	II	CC5-II A
MEX29	-	GE	Human	Wound secretion	Mexico	2008	UMMC	SAMN09690196	2799467	484	14679	5	II	CC5-II A
MEX3	-	GE	Human	Wound secretion	Mexico	2002	UMMC	SAMN09690197	2878317	200	38915	5	II	CC5-II A
MEX30	-	GE	Human	Surgical wound	Mexico	2008	UMMC	SAMN09690198	2796379	388	17531	1011	II	CC5-II A
MEX31	-	GE	Human	Blood	Mexico	2009	UMMC	SAMN09690199	2843873	207	29536	5	NT_II+IV?	CC5-II A
MEX33	-	GE	Human	Blood	Mexico	2010	UMMC	SAMN09690200	2840277	162	38882	5	NT_II+IV?	CC5-II A
MEX34	-	GE	Human	Blood	Mexico	2010	UMMC	SAMN09690201	2843602	318	22896	5	NT_II+IV?	CC5-II A
MEX40	-	GE	Human	Blood	Mexico	2012	UMMC	SAMN09690202	2838855	230	30462	5	II	CC5-II A
MEX41	-	GE	Human	Blood	Mexico	2013	UMMC	SAMN09690203	2844361	146	45160	5	NT_II+IV?	CC5-II A
MEX42	-	GE	Human	Blood	Mexico	2013	UMMC	SAMN09690204	2837405	295	21668	5	II	CC5-II A
MEX43	-	GE	Human	Blood	Mexico	2013	UMMC	SAMN09690205	2845308	191	41726	5	II	CC5-II A
MEX46	-	GE	Human	Blood	Mexico	2014	UMMC	SAMN09690206	2805164	295	20799	1011	II	CC5-II A
MEX47	-	GE	Human	Blood	Mexico	2015	UMMC	SAMN09690207	2825666	472	13968	1011	II	CC5-II A
MEX48	-	GE	Human	Pleural fluid	Mexico	2016	UMMC	SAMN09690208	2841429	92	61520	1011	II	CC5-II A
MEX5	-	GE	Human	Csf	Mexico	2004	UMMC	SAMN09690209	2842356	84	78499	NT_new9	II	CC5-II A
MEX50	-	GE	Human	Blood	Mexico	2017	UMMC	SAMN09690210	2839219	227	33246	1011	II	CC5-II A
MEX51	-	GE	Human	Blood	Mexico	2012	UMMC	SAMN09690211	2855165	144	51919	1011	II	CC5-II A
MEX52	-	GE	Human	Blood	Mexico	2012	UMMC	SAMN09690212	2842042	235	30271	1011	II	CC5-II A
MEX53	-	GE	Human	Tracheal	Mexico	2012	UMMC	SAMN09690213	2880327	286	38743	1011	II	CC5-II A
MEX56	-	GE	Human	Blood	Mexico	2012	UMMC	SAMN09690214	2835125	489	12866	1011	II	CC5-II A
MEX57	-	GE	Human	Blood	Mexico	2012	UMMC	SAMN09690215	2799870	194	36801	1011	II	CC5-II A
MEX58	-	GE	Human	Blood	Mexico	2012	UMMC	SAMN09690216	2856889	436	16591	1011	II	CC5-II A
MEX59	-	GE	Human	Tracheal	Mexico	2013	UMMC	SAMN09690217	2829774	230	40400	1011	II	CC5-II A
MEX60	-	GE	Human	Surgical wound	Mexico	2013	UMMC	SAMN09690218	2781250	172	36687	1011	II	CC5-II A
MEX7	-	GE	Human	Blood	Mexico	2006	UMMC	SAMN09690219	2842729	77	102917	5	II	CC5-II A
MEX8	-	GE	Human	Wound secretion	Mexico	2007	UMMC	SAMN09690220	2838480	158	45808	5	II	CC5-II A
MEX9	-	GE	Human	Medulla	Mexico	2007	UMMC	SAMN09690221	2838695	117	64579	5	II	CC5-II A
N315	-	Kuroda et al. 2001. Lancet. 357:1225.	Human	Throat	Japan	1982	PublicDatabase	NC_002745.2	2814816	1	2814816	5	II	CC5-Basal
NMRSA0015	-	NF	Human	Sputum/lower respiratory	Canada	2010	UMMC	SAMN09690222	2826307	206	41948	5	II	CC5-II B
NMRSA0016	-	NF	Human	Sputum/lower respiratory	Canada	2010	UMMC	SAMN09690223	2843356	354	18223	5	II	CC5-II B
NMRSA0019	-	NF	Human	Skin/soft tissue/burn	Canada	2010	UMMC	SAMN09690224	2848676	178	38714	5	II	CC5-II B
NMRSA0027	-	NF	Human	Skin/soft tissue/burn	Canada	2010	UMMC	SAMN09690225	2847472	182	35233	5	II	CC5-II B
NMRSA0034	-	NF	Human	Skin/soft tissue/burn wound	Canada	2010	UMMC	SAMN09690226	2797338	232	32482	5	II	CC5-II B
NMRSA0048	-	NF	Human	Urine	Canada	2010	UMMC	SAMN09690227	2853386	188	39846	5	II	CC5-II B
NMRSA0049	-	NF	Human	Recoded SSW/ABD WOUND	Canada	2010	UMMC	SAMN09690228	2838519	471	17678	5	II	CC5-II B
NMRSA0050	-	NF	Human	Sputum/lower respiratory	Canada	2010	UMMC	SAMN09690229	2843584	259	41610	5	II	CC5-II B
NMRSA0053	-	NF	Human	Recoded SSTB/L HIP WOUND	Canada	2010	UMMC	SAMN09690230	2838519	254	38865	5	II	CC5-II B
NMRSA0065	-	NF	Human	Urine	Canada	2010	UMMC	SAMN09690231	2885835	442	20804	5	II	CC5-II B
NMRSA0070	-	NF	Human	Sputum/lower respiratory	Canada	2010	UMMC	SAMN09690232	2815112	281	31489	NT_new10	II	CC5-II B
NMRSA0072	-	NF	Human	Urine	Canada	2010	UMMC	SAMN09690233	2900163	340	24905	5	II	CC5-II B
NMRSA0084	-	NF	Human	Sputum/lower respiratory	Canada	2010	UMMC	SAMN09690234	2716890	219	38674	5	II	CC5-II B
NMRSA0085	-	NF	Human	Surgical site/wound	Canada	2010	UMMC	SAMN09690235	2791123	421	23069	NT_new5?	II	CC5-II B
NMRSA0093	-	NF	Human	Skin/soft tissue/burn	Canada	2010	UMMC	SAMN09690236	2795923	406	17964	5	II	CC5-II B
NMRSA0095	-	NF	Human	Urine	Canada	2010	UMMC	SAMN09690237	2782792	427	15667	NT	II	CC5-II B
NMRSA0122	-	NF	Human	Unknown	Canada	2010	UMMC	SAMN09690238	2843480	259	31187	105	II	CC5-II B
NMRSA0123	-	NF	Human	Unknown	Canada	2010	UMMC	SAMN09690239	2820013	488	17411	105	II	CC5-II B
NMRSA0124	-	NF	Human	Skin/soft tissue/burn	Canada	2010	UMMC	SAMN09690240	2836285	357	20694	5	II	CC5-II B
NMRSA0131	-	NF	Human	Primary bacteremia/IV catheter-assoc	Canada	2010	UMMC	SAMN09690241	2863719	241	35120	5	II	CC5-II B
NMRSA0144	-	NF	Human	Urinary tract infection/urosepsis	Canada	2010	UMMC	SAMN09690242	2882168	407	16039	5	II	CC5-II B
NMRSA0150	-	NF	Human	Sputum/lower respiratory	Canada	2010	UMMC	SAMN09690243	2847186	276	22168	5	II	CC5-II B
NMRSA0164	-	NF	Human	Unknown	Canada	2010	UMMC	SAMN09690244	2846281	342	20599	5	II	CC5-II B
NMRSA0185	-	NF	Human	Urinary tract infection/urosepsis	Canada	2010	UMMC	SAMN09690245	2792522	281	25903	5	II	CC5-II B
NMRSA0194	-	NF	Human	Pacemaker pocket infection	Canada	2010	UMMC	SAMN09690246	2761930	409	15313	5	II	CC5-II A
NMRSA0196	-	NF	Human	Surgical site/wound	Canada	2010	UMMC	SAMN09690247	2858923	168	48907	5	II	CC5-II B
NMRSA0209	-	NF	Human	Primary bacteremia/IV catheter-assoc	Canada	2010	UMMC	SAMN09690248	2847758	440	15505	105	II	CC5-II B
NMRSA0219	-	NF	Human	Primary bacteremia/IV catheter-assoc	Canada	2010	UMMC	SAMN09690249	2846449	237	37309	5	II	CC5-II A
NMRSA0221	-	NF	Human	Surgical site infection	Canada	2016	UMMC	SAMN09690250	2800372	155	62867	5	II	CC5-II B
NMRSA0225	-	NF	Human	Skin/soft tissue/burn/wound	Canada	2016	UMMC	SAMN09690251	2846867	351	22807	5	II	CC5-II B
NMRSA0228	-	NF	Human	Skin/soft tissue/burn	Canada	2016	UMMC	SAMN09690252	2803974	110	66785	5	II	CC5-II B
NMRSA0234	-	NF	Human	Surgical site infection	Canada	2016	UMMC	SAMN09690253	2799950	146	45714	5	II	CC5-II B
NMRSA0252	-	NF	Human	Eye swab	Canada	2016	UMMC	SAMN09690254	2856147	450	16100	5	II	CC5-II B
NMRSA0257	-	NF	Human	IV catheter-associated	Canada	2016	UMMC	SAMN09690255	2813469	222	31867	5	II	CC5-II B
NMRSA0269	-	NF	Human	Skin/soft tissue/burn	Canada	2016	UMMC	SAMN09690256	2813412	132	47218	NT_new11	II	CC5-II A
NMRSA0274	-	NF	Human	Skin/soft tissue/burn/wound	Canada	2016	UMMC	SAMN09690257	2799199	320	38121	105	II	CC5-II B
SS0702	-	Murray et al. 2017. Genome Biol Evol. 9:830	Chicken	Leg	US	2013	PublicDatabase	SAMN05868392	2811829	38	181146	5	MSSA	CC5-Basal
SS0707	-	Murray et al. 2017. Genome Biol Evol. 9:830	Chicken	Bone	US	2013	PublicDatabase	SAMN05868397	2811756	39	222448	5	MSSA	CC5-Basal
SS0711	-	Murray et al. 2017. Genome Biol Evol. 9:830	Chicken	Leg	US	2013	PublicDatabase	SAMN05868401	2812066	43	187004	5	MSSA	CC5-Basal
SS0715	-	Murray et al. 2017. Genome Biol Evol. 9:830	Chicken	Footpad	US	2013	PublicDatabase	SAMN05868405	2809971	41	200192	5	MSSA	CC5-Basal
SS0726	-	Murray et al. 2017. Genome Biol Evol. 9:830	Chicken	Leg	US	2013	PublicDatabase	SAMN05868411	2816482	45	162987	5	MSSA	CC5-Basal
UA796	-	Arias et al. 2017. AAC. 61:e00816	Human	Blood	Argentina	2013	PublicDatabase	MIIE00000000	2892044	314	26492	5	I	CC5-I
UA872	-	Arias et al. 2017. AAC. 61:e00816	Human	Blood	Argentina	2013	PublicDatabase	MIID00000000	2839121	467	13582	5	I	CC5-I
UA913	-	Arias et al. 2017. AAC. 61:e00816	Human	Blood	Argentina	2013	PublicDatabase	LGXR00000000	2801147	60	119839	5	IVa	CC5-Basal
UA925	-	Arias et al. 2017. AAC. 61:e00816	Human	Blood	Argentina	2013	PublicDatabase	LGXU00000000	2802222	55	147943	5	IVa	CC5-Basal
UA938	-	Arias et al. 2017. AAC. 61:e00816	Human	Blood	Argentina	2013	PublicDatabase	LGXW00000000	2805056	66	108211	NT_new5?	IVa	CC5-Basal
UB354	-	LD&JR	Human	Blood	Brazil	2012	UEB	SAMN08977782	2820560	140	71864	5	I	CC5-I
UB439	-	LD&JR	Human	Blood	Brazil	2012	UEB	SAMN08977783	2878278	119	78474	5	NT_IIorIV+VIII?	CC5-II A
UB466	-	LD&JR	Human	Blood	Brazil	2012	UEB	SAMN08977784	3075890	309	80777	5	NT_IIorIV+VIII?	CC5-II A
UB476	-	LD&JR	Human	Blood	Brazil	2012	UEB	SAMN08977785	2801458	190	91114	5	MSSA	CC5-Basal
UB479	-	LD&JR	Human	Blood	Brazil	2012	UEB	SAMN08977786	2836885	212	33840	5	II	CC5-II A
UB501	-	LD&JR	Human	Blood	Brazil	2012	UEB	SAMN08977787	2812606	122	105760	5	MSSA	CC5-Basal
UB512	-	Arias et al. 2017. AAC. 61:e00816	Human	Blood	Brazil	2012	PublicDatabase	LGWR00000000	2852347	64	105466	105	II	CC5-II B
UB514	-	Arias et al. 2017. AAC. 61:e00816	Human	Blood	Brazil	2012	PublicDatabase	LPWK00000000	2842961	436	23918	105	II	CC5-II B
UB526	-	Arias et al. 2017. AAC. 61:e00816	Human	Blood	Brazil	2012	PublicDatabase	MIIB00000000	2890741	230	34835	105	II	CC5-II B
UB572	-	Arias et al. 2017. AAC. 61:e00816	Human	Blood	Brazil	2012	PublicDatabase	LGWT00000000	2849767	52	132229	105	II	CC5-II B
UB583	-	Arias et al. 2017. AAC. 61:e00816	Human	Blood	Brazil	2012	PublicDatabase	MIIA00000000	2886956	209	91376	105	II	CC5-II B
UB590	-	Arias et al. 2017. AAC. 61:e00816	Human	Blood	Brazil	2012	PublicDatabase	LGWU00000000	2854306	101	67561	5	I	CC5-I
UB591	-	LD&JR	Human	Blood	Brazil	2012	UEB	SAMN08977788	2807329	187	48066	5	I	CC5-I
UB594	-	Arias et al. 2017. AAC. 61:e00816	Human	Blood	Brazil	2012	PublicDatabase	LGWC00000000	2768870	56	132198	5	IVa	CC5-Basal
UB599	-	Arias et al. 2017. AAC. 61:e00816	Human	Blood	Brazil	2012	PublicDatabase	LGYJ00000000	2740227	76	78714	5	IVg	CC5-Basal
UB605	-	Arias et al. 2017. AAC. 61:e00816	Human	Blood	Brazil	2012	PublicDatabase	LGWD00000000	2842547	55	147081	105	II	CC5-II B
UB657	-	Arias et al. 2017. AAC. 61:e00816	Human	Blood	Brazil	2012	PublicDatabase	MIHZ00000000	2787761	483	14906	5	IVg	CC5-Basal
UB662	-	Arias et al. 2017. AAC. 61:e00816	Human	Blood	Brazil	2012	PublicDatabase	LGYK00000000	2823534	333	22900	5	IVg	CC5-Basal
UB670	-	Arias et al. 2017. AAC. 61:e00816	Human	Blood	Brazil	2012	PublicDatabase	LGYL00000000	2832076	84	94574	5	IVg	CC5-Basal
UC16	-	Arias et al. 2017. AAC. 61:e00816	Human	Blood	Colombia	2011	PublicDatabase	LGTV00000000	2816654	84	78784	5	I	CC5-I
UC279	-	Arias et al. 2017. AAC. 61:e00816	Human	Blood	Colombia	2012	PublicDatabase	LGXL00000000	2849248	54	132227	105	II	CC5-II B
UCI01	-	Hau et al. 2017. Genome Announc. 5:e01083	Human	Unknown	US_CA	2008	PublicDatabase	LKYS00000000	2874003	89	55724	5	II	CC5-II A
UCI02	-	Hau et al. 2017. Genome Announc. 5:e01083	Human	Unknown	US_CA	2008	PublicDatabase	LKYT00000000	2696555	162	33901	NT	II	CC5-II B
UCI05	-	Hau et al. 2017. Genome Announc. 5:e01083	Human	Unknown	US_CA	2008	PublicDatabase	LKYW00000000	2843970	105	43566	5	II	CC5-II B
UCI06	-	Hau et al. 2017. Genome Announc. 5:e01083	Human	Unknown	US_CA	2008	PublicDatabase	LKYX00000000	2787704	111	38332	NT_new6	IVc	CC5-Basal
UCI10	-	Hau et al. 2017. Genome Announc. 5:e01083	Human	Unknown	US_CA	2008	PublicDatabase	LKZB00000000	2866803	125	48401	5	II	CC5-II A
UCI13	-	Hau et al. 2017. Genome Announc. 5:e01083	Human	Unknown	US_CA	2008	PublicDatabase	LKZE00000000	2759858	144	33920	5	II	CC5-II B
UCI14	-	Hau et al. 2017. Genome Announc. 5:e01083	Human	Unknown	US_CA	2008	PublicDatabase	LKZF00000000	2878789	183	26185	5	II	CC5-II A
UCI15	-	Hau et al. 2017. Genome Announc. 5:e01083	Human	Unknown	US_CA	2008	PublicDatabase	LKZG00000000	2840406	123	42030	5	II	CC5-II B
UCI16	-	Hau et al. 2017. Genome Announc. 5:e01083	Human	Unknown	US_CA	2008	PublicDatabase	LKZH00000000	2873121	117	44518	5	II	CC5-II B
UCI18	-	Hau et al. 2017. Genome Announc. 5:e01083	Human	Unknown	US_CA	2008	PublicDatabase	LKZJ00000000	2901719	205	22390	5	NT?	CC5-II A
UCI20	-	Hau et al. 2017. Genome Announc. 5:e01083	Human	Unknown	US_CA	2008	PublicDatabase	LKZL00000000	2895645	201	26979	5	II	CC5-II A
UCI22	-	Hau et al. 2017. Genome Announc. 5:e01083	Human	Unknown	US_CA	2009	PublicDatabase	LKZN00000000	2919740	148	39603	5	II	CC5-II A
UCI23	-	Hau et al. 2017. Genome Announc. 5:e01083	Human	Unknown	US_CA	2009	PublicDatabase	LKZO00000000	2792437	311	13437	NT	II	CC5-II A
UCI26	-	Hau et al. 2017. Genome Announc. 5:e01083	Human	Unknown	US_CA	2009	PublicDatabase	LKZR00000000	2876273	114	52068	5	II	CC5-II B
UCI28	-	Hau et al. 2017. Genome Announc. 5:e01083	Human	Unknown	US_CA	2009	PublicDatabase	LKZT00000000	2650712	145	48755	5	NT_IIorIV+VIII?	CC5-II B
UCI30	-	Hau et al. 2017. Genome Announc. 5:e01083	Human	Unknown	US_CA	2009	PublicDatabase	LKZV00000000	2704565	148	39891	5	II	CC5-II A
UCI31	-	Hau et al. 2017. Genome Announc. 5:e01083	Human	Unknown	US_CA	2009	PublicDatabase	LKZW00000000	2755693	219	22612	NT	II	CC5-II B
UCI32	-	Hau et al. 2017. Genome Announc. 5:e01083	Human	Unknown	US_CA	2009	PublicDatabase	LKZX00000000	2888535	269	16462	5	II	CC5-II B
UCI33	-	Hau et al. 2017. Genome Announc. 5:e01083	Human	Unknown	US_CA	2009	PublicDatabase	LKZY00000000	2655369	242	20014	NT	NT_new?	CC5-II A
UCI34	-	Hau et al. 2017. Genome Announc. 5:e01083	Human	Unknown	US_CA	2009	PublicDatabase	LKZZ00000000	2758127	224	19771	NT	NT_II?	CC5-II B
UCI35	-	Hau et al. 2017. Genome Announc. 5:e01083	Human	Unknown	US_CA	2009	PublicDatabase	LLAA00000000	2866646	111	48096	225	II	CC5-II B
UCI36	-	Hau et al. 2017. Genome Announc. 5:e01083	Human	Unknown	US_CA	2009	PublicDatabase	LLAB00000000	2864888	246	19439	NT	II	CC5-II A
UCI37	-	Hau et al. 2017. Genome Announc. 5:e01083	Human	Unknown	US_CA	2009	PublicDatabase	LLAC00000000	2864149	264	17505	NT	II	CC5-II A
UCI38	-	Hau et al. 2017. Genome Announc. 5:e01083	Human	Unknown	US_CA	2009	PublicDatabase	LLAD00000000	2864920	227	24159	5	II	CC5-II A
UCI39	-	Hau et al. 2017. Genome Announc. 5:e01083	Human	Unknown	US_CA	2009	PublicDatabase	LLAE00000000	2755807	107	46429	5	II	CC5-II B
UCI41	-	Hau et al. 2017. Genome Announc. 5:e01083	Human	Unknown	US_CA	2009	PublicDatabase	LLAG00000000	2882038	175	31111	5	II	CC5-II A
UCI42	-	Hau et al. 2017. Genome Announc. 5:e01083	Human	Unknown	US_CA	2009	PublicDatabase	LLAH00000000	2877011	160	33180	5	II	CC5-II A
UCI47	-	Hau et al. 2017. Genome Announc. 5:e01083	Human	Unknown	US_CA	2009	PublicDatabase	LLAM00000000	2709652	191	25914	NT	MSSA	CC5-II A
UCI49	-	Hau et al. 2017. Genome Announc. 5:e01083	Human	Unknown	US_CA	2009	PublicDatabase	LLAO00000000	2708648	237	21529	5	II	CC5-II B
UCI51	-	Hau et al. 2017. Genome Announc. 5:e01083	Human	Unknown	US_CA	2009	PublicDatabase	LLAQ00000000	2803002	184	23852	3410	II	CC5-II A
UCI53	-	Hau et al. 2017. Genome Announc. 5:e01083	Human	Unknown	US_CA	2009	PublicDatabase	LLAS00000000	2800052	97	69250	5	II	CC5-II A
UCI54	-	Hau et al. 2017. Genome Announc. 5:e01083	Human	Unknown	US_CA	2009	PublicDatabase	LLAT00000000	2200416	138	33953	NT	II	CC5-II B
UCI55	-	Hau et al. 2017. Genome Announc. 5:e01083	Human	Unknown	US_CA	2009	PublicDatabase	LLAU00000000	2475422	156	32690	NT	II	CC5-II A
UCI57	-	Hau et al. 2017. Genome Announc. 5:e01083	Human	Unknown	US_CA	2009	PublicDatabase	LLAW00000000	2826064	87	71611	3410	II	CC5-II A
UCI58	-	Hau et al. 2017. Genome Announc. 5:e01083	Human	Unknown	US_CA	2009	PublicDatabase	LLAX00000000	2841271	112	48171	5	II	CC5-II B
UCI59	-	Hau et al. 2017. Genome Announc. 5:e01083	Human	Unknown	US_CA	2010	PublicDatabase	LLAY00000000	2808503	132	39706	5	II	CC5-II B
UCI60	-	Hau et al. 2017. Genome Announc. 5:e01083	Human	Unknown	US_CA	2010	PublicDatabase	LLAZ00000000	2714331	231	19286	NT	MSSA	CC5-II B
UCI61	-	Hau et al. 2017. Genome Announc. 5:e01083	Human	Unknown	US_CA	2010	PublicDatabase	LLBA00000000	2761228	178	34965	NT	II	CC5-II A
UCI62	-	Hau et al. 2017. Genome Announc. 5:e01083	Human	Unknown	US_CA	2010	PublicDatabase	LLBB00000000	2853734	131	35646	5	NT_IIorIV+VIII?	CC5-II B
UCI63	-	Hau et al. 2017. Genome Announc. 5:e01083	Human	Unknown	US_CA	2010	PublicDatabase	LLBC00000000	2722670	96	48560	5	II	CC5-II A
UCL1184	-	LD&JR	Human	Blood	Chile	2014	UEB	SAMN08977789	2827215	150	48027	5	I	CC5-I
UCL371	-	Arias et al. 2017. AAC. 61:e00816	Human	Blood	Chile	2012	PublicDatabase	LGXQ00000000	2889442	103	78452	5	I	CC5-I
UCL377	-	LD&JR	Human	Blood	Chile	2012	UEB	SAMN08977790	2863325	326	20954	5	I	CC5-I
UCL380	-	LD&JR	Human	Blood	Chile	2012	UEB	SAMN08977791	3006664	178	52150	5	NT_I?	CC5-I
UCL386	-	LD&JR	Human	Blood	Chile	2012	UEB	SAMN08977792	2860898	161	38510	5	I	CC5-I
UCL398	-	LD&JR	Human	Blood	Chile	2012	UEB	SAMN08977793	2864212	91	104001	5	I	CC5-I
UCL401	-	Arias et al. 2017. AAC. 61:e00816	Human	Blood	Chile	2012	PublicDatabase	LGWP00000000	2873411	213	33769	105	II	CC5-II B
UCL406	-	LD&JR	Human	Blood	Chile	2012	UEB	SAMN08977794	2865409	134	53093	5	I	CC5-I
UCL409	-	Arias et al. 2017. AAC. 61:e00816	Human	Blood	Chile	2012	PublicDatabase	MIHV00000000	2864496	161	47454	5	I	CC5-I
UCL418	-	LD&JR	Human	Blood	Chile	2012	UEB	SAMN08977795	2912611	142	64552	5	I	CC5-I
UCL424	-	LD&JR	Human	Blood	Chile	2012	UEB	SAMN08977796	2920367	138	75439	5	I	CC5-I
UCL428	-	LD&JR	Human	Blood	Chile	2012	UEB	SAMN08977797	2897648	131	63108	5	I	CC5-I
UCL436	-	LD&JR	Human	Blood	Chile	2012	UEB	SAMN08977798	2877987	148	44466	5	I	CC5-I
UCL437	-	Arias et al. 2017. AAC. 61:e00816	Human	Blood	Chile	2012	PublicDatabase	LGWQ00000000	2841126	99	65144	5	I	CC5-I
UCL440	-	LD&JR	Human	Blood	Chile	2012	UEB	SAMN08977799	2928147	163	49125	5	I	CC5-I
UCL445	-	LD&JR	Human	Blood	Chile	2012	UEB	SAMN08977800	2993483	198	53528	5	I	CC5-I
UCL450	-	LD&JR	Human	Blood	Chile	2012	UEB	SAMN08977801	2927406	150	59642	5	I	CC5-I
UCL454	-	LD&JR	Human	Blood	Chile	2012	UEB	SAMN08977802	2878053	267	28381	5	I	CC5-I
UCL720	-	Arias et al. 2017. AAC. 61:e00816	Human	Blood	Chile	2014	PublicDatabase	MIHU00000000	2900168	177	43367	5	I	CC5-I
UE1131	-	LD&JR	Human	Blood	Ecuador	2013	UEB	SAMN08977803	2871467	89	131694	105	II	CC5-II B
UE1132	-	LD&JR	Human	Blood	Ecuador	2013	UEB	SAMN08977804	2870024	131	65377	105	II	CC5-II B
UE1142	-	LD&JR	Human	Blood	Ecuador	2013	UEB	SAMN08977805	2860501	140	57266	105	II	CC5-II B
UE1146	-	LD&JR	Human	Blood	Ecuador	2013	UEB	SAMN08977806	2868782	133	56177	105	II	CC5-II B
UG1092	-	Arias et al. 2017. AAC. 61:e00816	Human	Blood	Guatemala	2013	PublicDatabase	MIHS00000000	2858241	249	33416	5	II	CC5-II B
UG238	-	LD&JR	Human	Blood	Guatemala	2012	UEB	SAMN08977807	2814107	188	33258	5	II	CC5-II B
UG240	-	LD&JR	Human	Blood	Guatemala	2012	UEB	SAMN08977808	2814429	170	42820	5	II	CC5-II B
UG243	-	LD&JR	Human	Blood	Guatemala	2012	UEB	SAMN08977809	2854404	129	43966	5	II	CC5-II B
UG247	-	LD&JR	Human	Blood	Guatemala	2012	UEB	SAMN08977810	2835706	136	53585	NT	II	CC5-II B
UG258	-	Arias et al. 2017. AAC. 61:e00816	Human	Blood	Guatemala	2012	PublicDatabase	MIHR00000000	2826208	350	19940	5	II	CC5-II B
UG261	-	LD&JR	Human	Blood	Guatemala	2012	UEB	SAMN08977811	2832542	96	85571	5	II	CC5-II B
UG267	-	LD&JR	Human	Blood	Guatemala	2012	UEB	SAMN08977812	2840220	121	58145	5	II	CC5-II B
UG268	-	Arias et al. 2017. AAC. 61:e00816	Human	Blood	Guatemala	2012	PublicDatabase	LGXK00000000	2811187	51	132352	5	IVc	CC5-Basal
UG269	-	LD&JR	Human	Blood	Guatemala	2012	UEB	SAMN08977813	2860158	108	78665	5	II	CC5-II B
UG275	-	LD&JR	Human	Blood	Guatemala	2012	UEB	SAMN08977814	2854752	110	87979	5	II	CC5-II B
UG277	-	LD&JR	Human	Blood	Guatemala	2012	UEB	SAMN08977815	2878859	88	131428	5	II	CC5-II B
UG282	-	LD&JR	Human	Blood	Guatemala	2012	UEB	SAMN08977816	2840785	83	105399	5	II	CC5-II B
UG286	-	LD&JR	Human	Blood	Guatemala	2012	UEB	SAMN08977817	2834241	120	53109	NT	II	CC5-II B
UG298	-	LD&JR	Human	Blood	Guatemala	2012	UEB	SAMN08977818	2809339	60	218064	5	II	CC5-II B
UG300	-	LD&JR	Human	Blood	Guatemala	2012	UEB	SAMN08977819	2874965	62	151076	5	II	CC5-II B
UG834	-	Arias et al. 2017. AAC. 61:e00816	Human	Blood	Guatemala	2013	PublicDatabase	LGWL00000000	2796862	44	142030	5	II	CC5-II B
UG875	-	Arias et al. 2017. AAC. 61:e00816	Human	Blood	Guatemala	2013	PublicDatabase	MJHY00000000	2875741	175	67669	5	II	CC5-II B
UG944	-	Arias et al. 2017. AAC. 61:e00816	Human	Blood	Guatemala	2012	PublicDatabase	LGXY00000000	2798112	87	114176	5	IVa	CC5-Basal
UG982	-	Arias et al. 2017. AAC. 61:e00816	Human	Blood	Guatemala	2012	PublicDatabase	MIHQ00000000	2822215	215	115271	5	IVa	CC5-Basal
UG993	-	Arias et al. 2017. AAC. 61:e00816	Human	Blood	Guatemala	2012	PublicDatabase	LGVX00000000	2852658	60	116565	5	II	CC5-II B
UMX753	-	Arias et al. 2017. AAC. 61:e00816	Human	Blood	Mexico	2012	PublicDatabase	LGWG00000000	2804088	59	137182	1011	II	CC5-II A
UMX777	-	Arias et al. 2017. AAC. 61:e00816	Human	Blood	Mexico	2012	PublicDatabase	LGWI00000000	2840110	56	107790	5	II	CC5-II A
UP1027	-	Arias et al. 2017. AAC. 61:e00816	Human	Blood	Peru	2013	PublicDatabase	LGVZ00000000	2871022	134	48169	5	I	CC5-I
UP106	-	Arias et al. 2017. AAC. 61:e00816	Human	Blood	Peru	2011	PublicDatabase	MJIA00000000	2892915	386	21307	5	NT_I?	CC5-I
UP1072	-	Arias et al. 2017. AAC. 61:e00816	Human	Blood	Peru	2013	PublicDatabase	MIHP00000000	2911444	253	41219	5	I	CC5-I
UP109	-	Arias et al. 2017. AAC. 61:e00816	Human	Blood	Peru	2011	PublicDatabase	MIHN00000000	2878648	247	39352	5	NT_II?	CC5-II A
UP703	-	Arias et al. 2017. AAC. 61:e00816	Human	Blood	Peru	2013	PublicDatabase	MIHM00000000	2841245	139	55527	5	I	CC5-I
UP788	-	Arias et al. 2017. AAC. 61:e00816	Human	Blood	Peru	2013	PublicDatabase	LGWJ00000000	2920152	150	65081	5	I	CC5-I
UP954	-	Arias et al. 2017. AAC. 61:e00816	Human	Blood	Peru	2012	PublicDatabase	MIHL00000000	2887147	236	35766	5	I	CC5-I
USA100-CA126	NRS642	Driebe et al. 2015. Pone. 10:e0130955	Human	Unknown	US_CA	2005	PublicDatabase	SAMN02314227	2846286	50	181287	5	II	CC5-II B
USA100-CA248	NRS646	Driebe et al. 2015. Pone. 10:e0130955	Human	Unknown	US_CA	2005	PublicDatabase	SAMN02314228	2767293	151	49867	5	NT_II?	CC5-II B
USA100-NRS382	NRS382	Driebe et al. 2015. Pone. 10:e0130955	Human	Unknown	US_OH	2006	PublicDatabase	SAMN02314225	2841055	57	164191	5	II	CC5-II B
USA100-OR10	NRS720	Driebe et al. 2015. Pone. 10:e0130955	Human	Unknown	US_OR	2005	PublicDatabase	SAMN02314222	2805061	39	201768	5	II	CC5-II A
USA800-NRS387	NRS387	Driebe et al. 2015. Pone. 10:e0130955	Human	Unknown	US_WA	2001	PublicDatabase	SAMN02314220	2754034	67	153822	5	IVc	CC5-Basal
UV1026	-	Arias et al. 2017. AAC. 61:e00816	Human	Blood	Venezuela	2013	PublicDatabase	MIHK00000000	2871364	399	17940	105	II	CC5-II B
UV1155	-	Arias et al. 2017. AAC. 61:e00816	Human	Blood	Venezuela	2013	PublicDatabase	LGWB00000000	2876734	93	74990	5	I	CC5-I
UV165	-	Arias et al. 2017. AAC. 61:e00816	Human	Blood	Venezuela	2012	PublicDatabase	LGXB00000000	2812463	60	132270	5	IVa	CC5-Basal
VRS1	HIP11714	Kos et al. 2012. mBio. 3:e00112	Human	Foot wound	US_MI	2002	PublicDatabase	AHBK00000000	2922609	123	62862	371	II	CC5-II A
VRS10	AIS1000505	Kos et al. 2012. mBio. 3:e00112	Human	Foot wound	US_MI	2009	PublicDatabase	AHBT00000000	3013275	65	172418	5	II	CC5-II A
VRS11a	AIS1001095	Kos et al. 2012. mBio. 3:e00112	Human	Prosthetic knee drainage	US_DE	2010	PublicDatabase	AHBU00000000	2985100	59	132767	5	II	CC5-II B
VRS11b	AID1001123	Kos et al. 2012. mBio. 3:e00112	Human	Prosthetic knee drainage	US_DE	2010	PublicDatabase	AHBV00000000	2986927	62	154811	5	II	CC5-II B
VRS2	HIP11983	Kos et al. 2012. mBio. 3:e00112	Human	Foot wound	US_PA	2002	PublicDatabase	AHBL00000000	2973853	97	85986	5	II	CC5-II A
VRS3a	HIP13170	Kos et al. 2012. mBio. 3:e00112	Human	Urine	US_NY	2004	PublicDatabase	AHBM00000000	2890074	91	97826	5	IV?	CC5-Basal
VRS4	HIP14300	Kos et al. 2012. mBio. 3:e00112	Human	Toe wound	US_MI	2005	PublicDatabase	AHBN00000000	2859195	72	88607	NT_new7	II	CC5-II B
VRS5	HIP15178	Kos et al. 2012. mBio. 3:e00112	Human	Surgical wound	US_MI	2005	PublicDatabase	AHBO00000000	2919993	96	95900	231	II	CC5-II B
VRS6	AIS2006032	Kos et al. 2012. mBio. 3:e00112	Human	Foot wound	US_MI	2005	PublicDatabase	AHBP00000000	2908442	103	75767	85	NT?	CC5-II A
VRS7	AIS2006045	Kos et al. 2012. mBio. 3:e00112	Human	Arm wound	US_MI	2006	PublicDatabase	AHBQ00000000	3089104	125	121425	231	II	CC5-II B
VRS8	71080	Kos et al. 2012. mBio. 3:e00112	Human	Foot wound	US_MI	2007	PublicDatabase	AHBR00000000	2932690	79	125226	5	II	CC5-II B
VRS9	AIS080003	Kos et al. 2012. mBio. 3:e00112	Human	Foot wound	US_MI	2007	PublicDatabase	AHBS00000000	2914280	68	98207	5	II	CC5-II A

## Sheet: NT_MLST
GenomeID	ST	arcC	aroE	glpF	gmk	pta	tpi	yqiL
ERR033704	NT	arcC(1)	aroE(4)	glpF(1)	gmk(4?)	pta(12)	tpi(1)	yqiL(10)
UCI02	NT	arcC(360?)	aroE(4)	glpF(-)	gmk(4)	pta(12)	tpi(1)	yqiL(10)
UCI23	NT	arcC(1)	aroE(4)	glpF(-)	gmk(4)	pta(12)	tpi(1)	yqiL(511?)
UCI31	NT	arcC(1)	aroE(4)	glpF(-)	gmk(4)	pta(12)	tpi(1)	yqiL(10)
UCI33	NT	arcC(1)	aroE(4)	glpF(-)	gmk(4)	pta(12)	tpi(1)	yqiL(10)
UCI34	NT	arcC(1)	aroE(4)	glpF(-)	gmk(4)	pta(12)	tpi(1)	yqiL(10)
UCI36	NT	arcC(1)	aroE(4)	glpF(1)	gmk(4)	pta(12)	tpi(1)	yqiL(435?)
UCI37	NT	arcC(432?)	aroE(4)	glpF(1)	gmk(-)	pta(12)	tpi(1)	yqiL(10)
UCI47	NT	arcC(1)	aroE(4)	glpF(-)	gmk(4)	pta(12)	tpi(1)	yqiL(10)
UCI54	NT	arcC(1)	aroE(588?)	glpF(-)	gmk(-)	pta(12)	tpi(1)	yqiL(10)
UCI55	NT	arcC(1)	aroE(4)	glpF(-)	gmk(4)	pta(12)	tpi(1)	yqiL(10)
UCI60	NT	arcC(1)	aroE(4)	glpF(-)	gmk(4)	pta(12)	tpi(1)	yqiL(10)
UCI61	NT	arcC(410?)	aroE(4)	glpF(-)	gmk(4)	pta(12)	tpi(1)	yqiL(10)
MEX14	NT	arcC(1)	aroE(4)	glpF(1)	gmk(4)	pta(12)	tpi(428?)	yqiL(10)
NMRSA0095	NT	arcC(1)	aroE(533?)	glpF(1)	gmk(4)	pta(12)	tpi(1)	yqiL(10)
UG247	NT	arcC(1)	aroE(4)	glpF(1)	gmk(4)	pta(12)	tpi(1)	yqiL(508?)
UG286	NT	arcC(1)	aroE(4)	glpF(1)	gmk(4)	pta(12)	tpi(1)	yqiL(511?)
DAR3565	NT_new1	arcC(62)	aroE(4)	glpF(1)	gmk(4)	pta(12)	tpi(1)	yqiL(10)
NMRSA0070	NT_new10	arcC(~1)	aroE(4)	glpF(1)	gmk(4)	pta(12)	tpi(1)	yqiL(28)
NMRSA0269	NT_new11	arcC(1)	aroE(~543)	glpF(1)	gmk(4)	pta(12)	tpi(1)	yqiL(10)
DAR3632	NT_new2	arcC(1)	aroE(4)	glpF(1)	gmk(~4)	pta(12)	tpi(1)	yqiL(10)
DAR3864	NT_new3	arcC(130)	aroE(4)	glpF(1)	gmk(4)	pta(12)	tpi(1)	yqiL(10)
DAR5898	NT_new4	arcC(1)	aroE(4)	glpF(1)	gmk(4)	pta(12)	tpi(1)	yqiL(~126)
UA938	NT_new5?	arcC(1)	aroE(4)	glpF(~1)	gmk(4)	pta(12)	tpi(1)	yqiL(10)
NMRSA0085	NT_new5?	arcC(1)	aroE(4)	glpF(~1)	gmk(4)	pta(12)	tpi(1)	yqiL(10)
UCI06	NT_new6	arcC(1)	aroE(4)	glpF(347)	gmk(4)	pta(12)	tpi(1)	yqiL(10)
VRS4	NT_new7	arcC(~114)	aroE(4)	glpF(1)	gmk(4)	pta(12)	tpi(1)	yqiL(10)
MEX16	NT_new8	arcC(1)	aroE(69)	glpF(1)	gmk(4)	pta(12)	tpi(1)	yqiL(10)
MEX5	NT_new9	arcC(1)	aroE(4)	glpF(1)	gmk(4)	pta(12)	tpi(~21)	yqiL(10)

## Sheet: NT_SCCmec
GenomeID	SRST2	CGE_BLAST	CGE_Kmers	Comments
UCI47	MSSA	None	None	MSSA, ccr class 2 (A2B2),missing mecA, mecR1, mecI(SCCmec type II=coverage 85.28%)
UCI60	MSSA	None	None	MSSA, ccr class 2 (A2B2),missing mecA, mecR1, mecI(SCCmec type II=coverage 81.44%)
DAR1295	MSSA	None	None	MSSA, ccr class 4(A4B4)
UCL380	NT_I?	SCCmec type I(1B), SCCmec type IV(2B)	SCCmec type II(2A)	Possible 2 SCCmec cassettes
UP106	NT_I?	SCCmec type IX(1C2)	SCCmec type I (1B)	Contradicted predictions
UP109	NT_II?	None	None	Kmer=assuming SCCmec type II (2A) but ccrA2 is missing
UCI34	NT_II?	None	None	Kmer=assuming SCCmec type II (2A) but mecR1 is missing
USA100-CA248	NT_II?	None	None	Kmers=assuming SCCmec type II (2A) but mecR1 and mecI are missing
MEX24	NT_II?	None	None	Kmer=assuming SCCmec type II (2A) but mecR1 is missing
MEX31	NT_II+IV?	SCCmec_type_IV(2B&5)	SCCmec_type_II(2A)	Contradicted predictions
MEX33	NT_II+IV?	SCCmec_type_II(2A)	SCCmec_type_II(2A)	Additional complex(es) was found
MEX34	NT_II+IV?	SCCmec_type_II(2A)	SCCmec_type_II(2A)	Additional complex(es) was found
MEX41	NT_II+IV?	SCCmec_type_II(2A)	SCCmec_type_II(2A)	Additional complex(es) was found
MEX2	NT_II+IV?	SCCmec_type_II(2A)	SCCmec_type_II(2A)	Additional complex(es) was found
UB439	NT_IIorIV+VIII?	SCCmec_type_II(2A), SCCmec_type_VIII(4A)	SCCmec type II(2A)	Possible 2 SCCmec cassettes
UCI62	NT_IIorIV+VIII?	SCCmec_type_II(2A), SCCmec_type_VIII(4A)	SCCmec type II(2A)	Possible 2 SCCmec cassettes
DAR951	NT_IIorIV+VIII?	SCCmec_type_II(2A), SCCmec_type_VIII(4A)	SCCmec type II(2A)	Possible 2 SCCmec cassettes
UCI28	NT_IIorIV+VIII?	SCCmec_type_II(2A), SCCmec_type_VIII(4A)	SCCmec type II(2A)	Possible 2 SCCmec cassettes
UB466	NT_IIorIV+VIII?	SCCmec_type_II(2A), SCCmec_type_VIII(4A)	SCCmec type II(2A)	Possible 2 SCCmec cassettes
ERR033525	NT_IVc+VI?	SCCmec_type_IV(2B), SCCmec_type_VI(4B)	SCCmec_type_IV(2B)	Possible 2 SCCmec cassettes
ERR033527	NT_IVc+VI?	SCCmec_type_IV(2B), SCCmec_type_VI(4B)	SCCmec_type_IV(2B)	Possible 2 SCCmec cassettes
UCI33	NT_new?	None	None	Kmers=assuming SCCmec type II (2A) but mecR1 and mecI are missing
ERR033522	NT_V+VIII?	None	None	Kmers=assuming SCCmec_type_V(5C2&5)|SCCmec_type_Vb(5C2&5) but ccrC1, mec-class-C2,ccrC1 are missing
UCI18	NT?	None	None	Kmers=assuming SCCmec type II (2A) but mecR1 and mecI are missing
ISU871	NT?	None	None	Part of gene/gene complexes are present
ISU1002	NT?	None	None	Part of gene/gene complexes are present
ISU882	NT?	None	None	Part of gene/gene complexes are present
VRS6	NT?	None	None	Part of gene/gene complexes are present

## Sheet: Resistances_Phenotype
GenomeID	CIP	CLIN	ERY	FUS	GENT	OXA	MUP	PEN	RIF	TET	TMP	VANC
CF-Marseille	1	1	1	0	0	1	0	1	0	0	0	0
DAR104	0	0	0	0	0	0	0	1	0	0	0	0
DAR1065	1	0	1	0	0	1	1	1	0	0	0	0
DAR1067	0	1	1	0	0	1	0	1	0	0	0	0
DAR1082	0	1	1	0	0	1	0	1	1	0	0	0
DAR1083	1	1	1	0	0	1	0	1	0	0	0	0
DAR1084	1	1	1	0	0	1	0	1	0	0	0	0
DAR1086	0	1	1	0	0	1	0	1	0	0	0	0
DAR1090	0	0	0	0	0	0	0	0	0	0	0	0
DAR1157	0	0	0	0	0	0	0	1	0	1	0	0
DAR1158	0	0	1	0	0	0	0	1	0	0	0	0
DAR116	0	1	1	0	1	1	0	1	0	0	0	0
DAR1161	1	1	1	0	0	0	0	0	0	0	0	0
DAR1174	1	1	1	0	0	1	0	1	0	0	0	0
DAR1176	1	1	1	0	0	1	0	1	0	0	0	0
DAR1183	0	0	0	0	0	0	0	1	0	0	0	0
DAR1199	1	0	1	0	0	0	0	1	0	0	0	0
DAR1200	0	1	1	0	0	1	0	1	0	0	0	0
DAR126	1	1	1	0	1	1	0	1	0	0	0	0
DAR1275	0	1	1	0	1	1	0	1	0	0	1	0
DAR1276	1	1	1	0	0	1	0	1	0	0	0	0
DAR1278	1	0	1	0	0	0	0	1	0	0	0	0
DAR1280	0	1	1	0	0	0	0	1	0	0	0	0
DAR1291	1	1	1	0	0	1	0	1	0	0	0	0
DAR1293	0	1	1	0	1	1	0	1	0	0	1	0
DAR1295	1	0	0	0	0	0	0	1	0	0	0	0
DAR1310	0	1	1	0	0	1	0	1	0	0	0	0
DAR1311	0	0	0	0	0	1	0	1	0	1	0	0
DAR1313	0	1	1	0	0	1	0	1	0	0	0	0
DAR133	1	1	1	1	1	1	0	1	0	0	0	0
DAR1366	0	1	1	0	0	1	0	1	0	0	0	0
DAR1369	0	0	0	0	0	0	0	1	0	0	0	0
DAR1370	0	0	0	0	0	0	0	0	0	0	0	0
DAR1490	0	1	1	0	0	1	0	1	0	0	0	0
DAR1492	0	1	1	0	0	1	0	1	0	0	0	0
DAR1503	1	1	1	0	0	1	0	1	1	0	0	0
DAR1507	0	1	1	0	0	1	0	1	0	0	0	0
DAR1692	0	1	1	0	0	1	0	1	0	0	0	0
DAR1698	1	0	1	0	0	0	0	0	0	0	0	0
DAR1800	0	1	1	0	0	1	0	1	0	0	0	0
DAR1810	1	1	1	0	0	1	0	1	0	0	0	0
DAR1811	0	1	1	0	1	1	1	1	0	0	0	0
DAR1813	0	0	0	0	0	0	0	0	0	0	0	0
DAR1814	0	0	0	0	0	0	0	1	0	0	0	0
DAR1815	1	1	1	0	0	0	0	0	0	0	0	0
DAR1842	0	1	1	0	0	1	0	1	0	0	0	0
DAR1859	0	1	1	0	0	1	0	1	0	0	0	0
DAR1862	1	1	1	0	0	1	0	1	0	0	0	0
DAR1874	0	0	0	0	0	0	0	1	0	0	0	0
DAR1883	1	1	1	0	0	1	0	1	0	0	0	0
DAR1885	0	0	0	0	0	0	0	1	0	0	0	0
DAR1890	0	0	0	0	0	0	0	0	0	0	0	0
DAR1926	1	1	1	0	0	1	0	1	0	0	0	0
DAR1936	1	1	1	0	0	1	0	1	0	0	0	0
DAR1937	1	1	1	0	0	1	0	1	0	0	0	0
DAR1938	0	1	1	0	0	1	0	1	0	0	0	0
DAR1939	1	1	1	0	0	1	0	1	0	0	0	0
DAR1941	0	0	0	0	0	0	0	1	0	0	0	0
DAR1942	0	0	0	0	0	0	0	1	0	0	0	0
DAR1954	1	1	1	0	0	1	0	1	0	0	0	0
DAR1955	0	1	1	0	0	1	0	1	0	0	0	0
DAR1956	0	1	1	0	0	1	0	1	0	0	0	0
DAR1961	1	1	1	0	0	1	0	1	0	0	0	0
DAR1980	0	1	1	0	0	1	0	1	0	0	0	0
DAR1995	1	1	1	0	0	1	0	1	0	0	0	0
DAR2000	1	0	0	0	0	1	0	1	0	0	0	0
DAR2002	0	0	0	0	0	0	0	0	0	0	0	0
DAR2018	0	1	1	0	1	1	0	1	0	0	1	0
DAR2019	0	1	1	0	0	1	0	1	0	0	0	0
DAR2026	0	1	1	0	0	1	0	1	0	0	0	0
DAR2067	0	1	1	0	0	1	0	1	0	0	0	0
DAR2068	1	0	1	0	0	1	0	1	0	0	0	0
DAR2070	1	1	1	0	0	1	0	1	0	0	0	0
DAR2072	0	1	1	0	0	1	0	1	0	0	0	0
DAR2075	1	1	1	0	0	1	0	1	0	0	0	0
DAR22	1	0	0	0	0	1	0	1	0	0	0	0
DAR26	0	0	0	0	0	1	0	1	0	0	0	0
DAR3143	1	1	1	0	1	1	0	1	0	0	0	0
DAR3144	1	1	1	0	1	1	0	1	0	0	0	0
DAR3148	1	1	1	0	1	1	0	1	0	0	0	0
DAR3150	1	1	1	0	1	1	0	1	0	0	0	0
DAR3152	1	1	1	0	1	1	0	1	0	0	0	0
DAR3153	1	1	1	0	1	1	0	1	0	0	0	0
DAR3156	0	1	1	0	1	1	0	1	1	0	0	0
DAR3157	1	0	0	0	1	1	0	1	1	0	0	0
DAR3162	0	0	0	0	0	1	0	1	0	0	0	0
DAR3163	0	1	1	0	0	1	0	1	0	0	0	0
DAR3165	0	0	0	0	0	1	0	1	0	0	0	0
DAR3166	0	1	1	0	1	1	0	1	0	0	0	0
DAR3170	1	0	0	0	0	0	0	0	0	0	0	0
DAR3172	0	0	0	0	0	0	0	1	0	0	0	0
DAR3175	1	1	1	0	1	1	0	1	0	0	0	0
DAR3176	0	0	0	0	0	0	0	0	0	0	0	0
DAR3177	0	0	0	0	0	0	0	1	0	0	0	0
DAR3178	0	0	0	0	0	0	0	0	0	0	0	0
DAR3179	0	0	0	0	0	1	0	1	0	0	0	0
DAR3183	0	0	0	0	0	0	0	1	0	0	0	0
DAR3198	0	0	0	0	0	0	0	1	0	0	0	0
DAR3236	1	1	1	0	1	1	0	1	0	0	0	0
DAR3504	0	1	1	0	0	1	0	1	0	0	0	0
DAR3505	1	1	1	0	0	1	0	1	0	0	0	0
DAR3507	1	1	1	0	0	1	0	1	0	0	0	0
DAR3508	0	1	1	0	0	1	0	1	0	0	0	0
DAR3512	1	1	1	0	0	1	0	1	0	0	0	0
DAR3515	1	1	1	0	0	1	0	1	0	0	0	0
DAR3518	0	1	1	0	0	1	1	1	0	0	1	0
DAR3519	0	1	1	0	0	1	0	1	0	0	0	0
DAR3525	1	1	1	0	0	1	0	1	0	0	0	0
DAR3529	0	1	1	0	0	1	0	1	0	0	0	0
DAR3534	1	0	1	0	0	1	0	1	0	1	0	0
DAR3548	1	1	1	0	0	1	0	1	0	0	0	0
DAR3551	0	1	1	0	0	1	0	1	0	0	0	0
DAR3555	1	1	1	0	0	1	0	1	0	0	0	0
DAR3562	1	1	1	0	0	1	0	1	0	0	0	0
DAR3565	0	0	0	0	0	1	0	1	0	0	0	0
DAR3567	1	1	1	0	0	1	0	1	0	0	0	0
DAR3574	0	1	1	0	0	1	0	1	0	0	0	0
DAR3575	1	1	1	0	0	1	0	1	0	0	0	0
DAR3576	1	1	1	0	0	1	0	1	0	0	0	0
DAR3578	1	1	1	0	0	1	0	1	0	0	0	0
DAR3581	0	0	0	0	0	1	0	1	0	0	0	0
DAR3583	1	1	1	0	0	1	0	1	0	0	0	0
DAR3584	0	1	1	0	0	1	0	1	0	1	0	0
DAR3586	1	1	1	0	0	1	0	1	0	0	0	0
DAR3587	0	1	1	0	0	1	1	1	0	0	0	0
DAR3590	0	1	1	0	0	1	1	1	0	0	0	0
DAR3591	0	0	0	0	0	1	0	1	0	0	0	0
DAR3592	1	1	1	0	0	1	0	1	0	0	0	0
DAR3596	1	1	1	0	0	1	0	1	0	0	0	0
DAR3599	1	1	1	0	0	1	0	1	0	0	0	0
DAR3608	1	1	1	0	0	1	0	1	0	0	0	0
DAR3609	0	1	1	0	0	1	1	1	0	0	0	0
DAR3612	0	1	1	0	0	1	0	1	0	0	0	0
DAR3613	0	1	1	0	0	1	0	1	0	0	0	0
DAR3616	0	1	1	0	0	1	1	1	0	0	0	0
DAR3617	0	1	1	0	0	1	0	1	0	0	0	0
DAR3624	0	1	1	0	0	1	0	1	0	0	0	0
DAR3627	1	1	1	0	0	1	0	1	0	0	0	0
DAR3628	1	1	1	0	0	1	0	1	0	0	0	0
DAR3629	0	0	0	0	0	1	0	1	0	0	0	0
DAR3632	0	0	0	0	0	1	0	1	0	0	0	0
DAR3752	1	1	1	0	0	1	0	1	0	0	0	0
DAR3758	1	1	1	0	0	1	1	1	0	0	0	0
DAR3760	1	1	1	0	0	1	0	1	0	0	0	0
DAR3761	0	1	1	0	0	1	0	1	0	1	0	0
DAR3762	1	1	1	0	0	1	0	1	0	0	0	0
DAR3765	1	1	1	0	0	1	0	1	0	0	0	0
DAR3767	1	1	1	0	0	1	0	1	0	0	0	0
DAR3769	1	1	1	0	0	1	0	1	0	0	0	0
DAR3772	1	1	1	0	0	1	0	1	0	0	0	0
DAR3776	1	1	1	0	1	1	0	1	0	0	1	0
DAR3779	1	1	1	0	0	1	0	1	0	0	0	0
DAR3781	1	1	1	0	0	1	0	1	0	0	0	0
DAR3782	0	1	1	0	0	1	0	1	0	0	0	0
DAR3788	1	1	1	0	0	1	0	1	0	0	0	0
DAR3790	1	1	1	0	0	1	0	1	0	0	0	0
DAR3794	1	1	1	0	0	1	0	1	0	0	0	0
DAR3796	0	1	1	0	0	1	0	1	0	0	0	0
DAR3799	1	1	1	0	0	1	0	1	0	0	0	0
DAR3840	1	1	1	0	0	1	0	1	0	0	0	0
DAR3842	1	1	1	0	0	1	0	1	0	0	0	0
DAR3844	1	1	1	0	0	1	0	1	0	0	0	0
DAR3845	1	1	1	0	0	1	0	1	0	0	0	0
DAR3847	1	1	1	0	0	1	0	1	0	0	0	0
DAR3859	1	1	1	0	1	1	0	1	0	0	1	0
DAR3861	1	1	1	0	0	1	0	1	0	0	0	0
DAR3862	1	1	1	0	0	1	0	1	0	0	0	0
DAR3864	1	1	1	0	0	1	0	1	0	0	0	0
DAR3868	0	0	0	0	0	1	0	1	0	0	0	0
DAR3870	1	1	1	0	0	1	0	1	0	0	0	0
DAR3871	1	1	1	0	0	1	0	1	0	0	1	0
DAR3885	1	1	1	0	1	1	0	1	0	0	0	0
DAR3886	1	1	1	0	0	1	0	1	0	0	0	0
DAR3891	1	1	1	0	0	1	1	1	0	0	0	0
DAR3892	0	1	1	0	0	1	0	1	0	0	0	0
DAR3894	1	1	1	0	1	1	0	1	0	0	1	0
DAR3897	0	0	0	0	0	1	0	1	0	0	0	0
DAR3901	0	1	1	0	0	1	0	1	0	0	0	0
DAR3902	1	1	1	0	0	1	0	1	0	0	0	0
DAR3907	1	1	1	0	1	1	0	1	0	0	1	0
DAR3911	1	1	1	0	0	1	0	1	0	0	0	0
DAR3913	1	1	1	0	1	1	0	1	0	0	1	0
DAR3918	0	0	1	0	0	1	0	1	0	1	0	0
DAR3919	1	1	1	0	0	1	0	1	1	0	1	0
DAR3924	1	1	1	0	1	1	0	1	0	0	1	0
DAR3928	1	1	1	0	0	1	0	1	0	0	0	0
DAR3930	1	1	1	0	0	1	0	1	0	0	0	0
DAR3933	1	1	1	0	1	1	0	1	0	0	1	0
DAR5789	1	1	1	0	1	1	0	1	0	0	0	0
DAR5790	1	1	1	0	1	1	0	1	0	0	0	0
DAR5791	1	1	1	0	1	1	0	1	0	0	0	0
DAR5792	1	1	1	0	1	1	0	1	0	0	0	0
DAR5793	1	1	1	0	1	1	0	1	0	0	0	0
DAR5794	1	1	1	0	1	1	0	1	0	0	0	0
DAR5795	1	1	1	0	1	1	0	1	0	0	0	0
DAR5796	1	1	1	0	1	1	0	1	0	0	0	0
DAR5797	1	1	1	0	1	1	0	1	0	0	0	0
DAR5798	1	1	1	0	1	1	0	1	1	1	1	0
DAR5799	1	1	1	0	1	1	0	1	0	0	0	0
DAR5800	1	1	1	0	1	1	0	1	0	0	0	0
DAR5801	1	0	0	0	1	1	0	1	1	1	1	0
DAR5802	1	0	0	0	1	1	0	1	1	1	1	0
DAR5803	1	1	1	0	1	1	0	1	0	0	0	0
DAR5804	1	1	1	0	1	1	0	1	0	0	0	0
DAR5805	1	1	1	0	1	1	0	1	0	1	1	0
DAR5806	1	0	0	0	1	1	0	1	1	1	1	0
DAR5807	1	1	1	0	1	1	0	1	0	0	0	0
DAR5808	1	1	1	0	1	1	0	1	0	0	0	0
DAR5809	1	1	1	0	1	1	0	1	0	0	0	0
DAR5810	1	1	1	0	1	1	0	1	0	0	0	0
DAR5811	1	1	1	0	1	1	0	1	0	0	0	0
DAR5812	1	1	1	0	1	1	0	1	0	0	0	0
DAR5813	1	1	1	0	1	1	0	1	0	0	0	0
DAR5814	1	0	0	0	1	1	0	1	1	1	1	0
DAR5815	1	1	1	0	1	1	0	1	0	0	0	0
DAR5816	1	0	0	0	1	1	0	1	1	1	1	0
DAR5817	1	1	1	0	1	1	0	1	0	0	0	0
DAR5819	1	1	1	0	1	1	0	1	0	0	0	0
DAR5820	1	1	1	0	1	1	0	1	0	0	0	0
DAR5821	1	1	1	0	1	1	0	1	0	0	0	0
DAR5822	1	1	1	0	1	1	0	1	0	0	0	0
DAR5823	1	1	1	0	1	1	0	1	0	0	0	0
DAR5824	1	1	1	0	1	1	0	1	0	0	0	0
DAR5825	1	1	1	0	1	1	0	1	0	0	0	0
DAR5826	1	1	1	0	1	1	0	1	1	0	0	0
DAR5827	1	1	1	0	1	1	0	1	0	0	0	0
DAR5828	1	1	1	0	1	1	0	1	0	0	0	0
DAR5829	1	1	1	0	1	1	0	1	0	0	0	0
DAR5830	1	1	1	0	1	1	0	1	0	0	0	0
DAR5831	1	1	1	0	1	1	0	1	0	0	0	0
DAR5832	1	1	1	0	1	1	0	1	0	0	0	0
DAR5833	1	1	1	0	1	1	0	1	0	0	0	0
DAR5834	1	1	1	0	1	1	0	1	0	0	0	0
DAR5835	1	0	0	0	1	1	0	1	0	0	0	0
DAR5836	1	1	1	0	1	1	0	1	0	0	0	0
DAR5837	1	1	1	0	1	1	0	1	0	0	0	0
DAR5838	1	1	1	0	1	1	0	1	0	0	0	0
DAR5839	1	1	1	0	1	1	0	1	0	0	0	0
DAR5840	1	1	1	0	1	1	0	1	0	0	0	0
DAR5841	1	1	1	0	1	1	0	1	0	0	0	0
DAR5842	1	1	1	0	1	1	0	1	0	0	0	0
DAR5843	1	1	1	0	1	1	0	1	0	0	0	0
DAR5844	1	1	1	0	1	1	0	1	0	0	0	0
DAR5845	1	1	1	0	1	1	0	1	0	0	0	0
DAR5846	0	0	0	0	1	1	0	1	0	1	0	0
DAR5847	1	1	1	0	1	1	0	1	0	0	0	0
DAR5848	1	1	1	0	1	1	0	1	0	0	0	0
DAR5849	1	1	1	0	1	1	0	1	0	0	0	0
DAR5850	1	1	1	0	1	1	0	1	0	0	0	0
DAR5851	1	1	1	0	1	1	0	1	0	0	0	0
DAR5852	0	0	0	0	1	1	0	1	0	1	0	0
DAR5853	1	1	1	0	1	1	0	1	0	0	0	0
DAR5854	1	1	1	0	1	1	0	1	1	0	0	0
DAR5855	1	1	1	0	1	1	0	1	1	0	0	0
DAR5856	1	1	1	0	0	1	0	1	0	0	0	0
DAR5857	1	1	1	0	1	1	0	1	0	0	0	0
DAR5858	1	1	1	0	1	1	0	1	0	0	0	0
DAR5859	1	1	1	0	1	1	0	1	1	0	0	0
DAR5860	1	1	1	0	1	1	0	1	0	0	0	0
DAR5861	1	1	1	0	1	1	0	1	0	0	0	0
DAR5862	1	1	1	0	1	1	0	1	0	0	0	0
DAR5863	1	1	1	0	1	1	0	1	0	0	0	0
DAR5864	1	1	1	0	1	1	0	1	0	0	0	0
DAR5865	1	1	1	0	1	1	0	1	0	0	0	0
DAR5866	1	1	1	0	1	1	0	1	0	0	0	0
DAR5868	1	1	1	0	1	1	0	1	0	0	0	0
DAR5869	1	1	1	0	1	1	0	1	0	0	0	0
DAR5870	1	1	1	0	1	1	0	1	0	0	0	0
DAR5871	1	1	1	0	1	1	0	1	0	0	0	0
DAR5872	1	1	1	0	1	1	0	1	0	0	0	0
DAR5873	1	1	1	0	1	1	0	1	0	0	0	0
DAR5874	1	1	1	0	1	1	0	1	0	0	0	0
DAR5875	1	1	1	0	1	1	0	1	0	0	0	0
DAR5876	1	1	1	0	1	1	0	1	0	0	0	0
DAR5877	1	1	1	0	1	1	0	1	0	0	0	0
DAR5878	1	1	1	0	1	1	0	1	0	0	0	0
DAR5880	1	1	1	0	1	1	0	1	0	0	0	0
DAR5881	1	1	1	0	1	1	1	1	0	0	0	0
DAR5882	1	1	1	0	1	1	0	1	0	0	0	0
DAR5883	1	1	1	0	1	1	0	1	0	0	0	0
DAR5884	1	1	1	0	1	1	0	1	0	0	0	0
DAR5885	1	1	1	0	1	1	0	1	0	0	0	0
DAR5886	1	1	1	0	1	1	0	1	0	0	0	0
DAR5887	1	1	1	0	1	1	0	1	0	0	0	0
DAR5888	1	1	1	0	1	1	0	1	0	0	0	0
DAR5889	1	1	1	0	1	1	0	1	0	0	0	0
DAR5890	1	1	1	0	1	1	0	1	0	0	0	0
DAR5891	1	1	1	0	1	1	0	1	0	0	0	0
DAR5892	1	1	1	0	1	1	0	1	0	0	0	0
DAR5893	1	1	1	0	1	1	0	1	0	0	0	0
DAR5894	1	1	1	0	1	1	0	1	0	0	0	0
DAR5895	1	1	1	0	1	1	0	1	0	0	0	0
DAR5896	1	1	1	0	1	1	0	1	0	0	0	0
DAR5897	1	1	1	0	1	1	0	1	0	0	0	0
DAR5898	1	1	1	0	1	1	0	1	0	0	0	0
DAR948	0	0	0	0	0	1	0	1	0	1	0	0
DAR951	0	1	1	0	1	1	1	1	0	0	0	0
DAR966	1	1	1	0	0	1	0	1	0	0	0	0
ED98	1	0	0	0	0	0	0	0	0	0	0	0
ERR033242	1	0	0	0	0	1	0	1	0	1	0	0
ERR033268	0	0	0	0	0	1	0	1	0	0	0	0
ERR033293	1	0	0	0	0	0	0	1	0	0	0	0
ERR033313	1	1	1	0	1	1	0	1	0	0	0	0
ERR033335	1	1	1	0	1	1	0	1	1	0	0	0
ERR033346	0	0	0	0	0	1	0	1	0	0	0	0
ERR033356	1	1	1	0	0	1	0	1	0	0	0	0
ERR033359	0	1	1	0	0	1	0	1	0	0	0	0
ERR033360	1	1	1	0	0	1	0	1	0	0	0	0
ERR033371	0	0	1	0	0	0	0	0	0	0	0	0
ERR033409	1	1	1	0	1	1	0	1	0	0	0	0
ERR033417	1	1	1	0	1	1	0	1	0	0	0	0
ERR033419	1	1	1	0	1	1	0	1	1	0	0	0
ERR033447	0	1	1	0	0	0	0	0	0	0	0	0
ERR033448	1	0	0	0	0	1	0	1	0	0	0	0
ERR033453	1	0	0	0	0	1	0	1	0	1	0	0
ERR033482	1	1	1	1	0	1	0	1	0	0	0	0
ERR033504	0	0	0	1	0	1	0	1	0	0	0	0
ERR033522	1	1	1	0	1	1	0	1	0	0	0	0
ERR033525	1	0	1	0	0	1	0	1	0	0	0	0
ERR033527	1	0	1	0	0	1	0	1	0	0	0	0
ERR033530	1	1	1	0	1	1	0	1	0	0	0	0
ERR033531	1	0	0	0	0	1	0	1	0	0	0	0
ERR033541	0	0	0	0	0	0	0	1	0	1	0	0
ERR033544	1	1	1	0	1	1	0	1	1	0	0	0
ERR033554	0	0	0	0	0	0	0	1	0	0	0	0
ERR033585	0	0	0	0	0	0	0	1	0	0	0	0
ERR033596	1	1	1	0	1	1	0	1	0	0	0	0
ERR033617	0	0	0	0	0	0	0	0	0	0	0	0
ERR033642	1	1	1	1	0	1	0	1	0	0	0	0
ERR033646	1	1	1	0	0	1	0	1	0	0	0	0
ERR033704	1	1	1	0	0	1	0	1	0	0	0	0
HOU1444-VR	0	0	0	0	1	0	0	1	0	0	1	1
HOU1445-VS	0	0	0	0	0	0	0	1	0	0	1	0
ISU1002	0	1	1	0	0	1	0	1	0	1	0	0
ISU871	1	1	1	0	1	1	0	1	0	0	0	0
ISU882	1	1	1	0	1	1	0	1	0	0	0	0
ISU936	1	0	0	0	0	1	0	1	0	1	0	0
ISU979	1	0	0	0	0	1	0	1	0	1	0	0
JH1	1	1	1	0	0	1	0	1	0	0	0	0
M0102	1	1	1	0	0	1	0	1	0	0	0	0
M0103	1	1	1	0	0	1	0	1	0	0	0	0
M0150	1	1	1	0	0	1	0	1	0	0	0	0
M0173	0	1	1	0	0	1	0	1	0	0	0	0
M0192	1	1	1	0	0	1	0	1	0	0	0	0
M0326	1	1	1	0	0	1	0	1	0	0	0	0
M0329	1	1	1	0	1	1	0	1	0	0	1	0
M0347	1	1	1	0	0	1	0	1	0	0	0	0
M0364	1	1	1	0	0	1	0	1	0	0	0	0
M0450	1	1	1	0	0	1	0	1	0	0	0	0
M0467	1	1	1	0	0	1	0	1	0	0	0	0
M0478	1	1	1	0	1	1	0	1	0	0	1	0
M0494	0	0	0	0	0	0	0	1	0	0	0	0
M0528	1	1	1	0	1	1	0	1	1	0	1	0
M0536	1	1	1	0	0	1	0	1	0	0	0	0
M0539	0	1	1	0	0	1	0	1	0	0	0	0
M0547	0	1	1	0	0	1	0	1	0	0	0	0
M0565	1	1	1	0	0	1	0	1	0	0	0	0
M0580	0	1	1	0	0	1	0	1	0	0	0	0
M0602	1	1	1	0	0	1	0	1	0	0	0	0
M0622	1	1	1	0	0	1	0	1	0	0	0	0
M0676	0	1	1	0	0	1	0	1	0	0	0	0
M0687	1	1	1	0	1	1	0	1	1	0	1	0
M0692	1	1	1	0	0	1	0	1	0	0	0	0
M0719	1	1	1	0	0	1	0	1	1	0	0	0
M0769	1	1	1	0	0	1	0	1	0	0	0	0
M0780	0	1	1	0	0	1	0	1	0	0	0	0
M0799	1	1	1	0	0	1	0	1	0	0	0	0
M0823	0	1	1	0	0	1	0	1	0	0	0	0
M0844	1	1	1	0	0	1	0	1	0	0	0	0
M0934	1	1	1	0	0	1	0	1	0	0	0	0
M0943	1	1	1	0	0	1	0	1	0	0	0	0
M0944	1	1	1	0	0	1	0	1	0	0	0	0
M0953	1	1	1	0	0	1	0	1	0	0	0	0
M0998	1	1	1	0	0	1	0	1	0	0	0	0
M0999	0	1	1	0	0	1	0	1	0	0	0	0
M1010	1	1	1	0	0	1	0	1	0	0	0	0
M1015	1	1	1	0	0	1	0	1	0	0	0	0
M1016	1	1	1	0	0	1	0	1	0	0	0	0
M1037	1	1	1	0	0	1	0	1	0	0	0	0
MEX1	1	1	1	0	0	1	0	1	0	0	0	0
MEX14	1	1	1	0	0	1	0	1	0	0	0	0
MEX16	1	1	1	0	0	1	0	1	0	0	0	0
MEX17	1	1	1	0	0	1	0	1	0	0	0	0
MEX18	1	1	1	0	0	1	0	1	0	0	0	0
MEX2	1	1	1	0	0	1	0	1	0	0	0	0
MEX20	1	1	1	0	0	1	0	1	0	0	0	0
MEX24	1	1	1	0	0	1	0	1	0	0	0	0
MEX25	1	1	1	0	0	1	0	1	0	0	0	0
MEX26	1	1	1	0	0	1	0	1	1	0	1	0
MEX27	1	1	1	0	0	1	0	1	0	0	0	0
MEX28	1	1	1	0	0	1	0	1	0	0	0	0
MEX29	1	1	1	0	0	1	0	1	0	0	0	0
MEX3	1	1	1	0	1	1	1	1	0	0	1	0
MEX30	1	1	1	0	0	1	0	1	0	0	0	0
MEX31	1	1	1	0	0	1	0	1	0	0	0	0
MEX33	1	1	1	0	0	1	0	1	0	0	0	0
MEX34	1	1	1	0	0	1	0	1	0	0	0	0
MEX40	1	1	1	0	0	1	0	1	0	0	0	0
MEX41	1	1	1	0	0	1	0	1	0	0	0	0
MEX42	1	1	1	0	0	1	0	1	0	0	0	0
MEX43	0	1	1	0	0	1	0	1	1	0	0	0
MEX46	1	1	1	0	0	1	0	1	0	0	0	0
MEX47	1	1	1	0	0	1	0	1	0	0	0	0
MEX48	1	1	1	0	0	1	0	1	0	0	0	0
MEX5	1	1	1	0	0	1	0	1	0	0	0	0
MEX50	1	1	1	0	0	1	0	1	0	0	0	0
MEX51	1	1	1	0	0	1	0	1	0	0	0	0
MEX52	1	1	1	0	0	1	0	1	0	0	0	0
MEX53	1	1	1	0	0	1	0	1	0	0	0	0
MEX56	1	1	1	0	0	1	0	1	0	0	0	0
MEX57	1	1	1	0	0	1	0	1	0	0	0	0
MEX58	1	1	1	0	0	1	0	1	0	0	0	0
MEX59	1	1	1	0	0	1	0	1	0	0	0	0
MEX60	1	1	1	0	0	1	0	1	0	0	0	0
MEX7	1	1	1	0	0	1	0	1	0	0	0	0
MEX8	1	1	1	0	0	1	0	1	0	0	0	0
MEX9	1	1	1	0	0	1	0	1	0	0	0	0
N315	0	1	1	0	0	1	0	1	0	0	0	0
NMRSA0015	0	1	1	0	0	1	0	1	0	0	0	0
NMRSA0016	0	1	1	0	0	1	0	1	0	0	0	0
NMRSA0019	0	1	1	0	0	1	0	1	0	0	0	0
NMRSA0027	0	1	1	0	0	1	0	1	0	0	0	0
NMRSA0034	0	1	1	1	0	1	0	1	0	0	0	0
NMRSA0048	0	1	1	0	0	1	0	1	0	0	0	0
NMRSA0049	1	1	1	0	0	1	0	1	0	0	0	0
NMRSA0050	0	1	1	0	0	1	0	1	0	0	0	0
NMRSA0053	0	1	1	0	0	1	0	1	0	0	0	0
NMRSA0065	0	1	1	0	0	1	0	1	0	0	0	0
NMRSA0070	1	1	1	0	0	1	0	1	0	0	0	0
NMRSA0072	0	1	1	0	0	1	0	1	0	0	0	0
NMRSA0084	1	1	1	0	0	1	0	1	0	0	0	0
NMRSA0085	1	1	1	0	0	1	0	1	0	0	0	0
NMRSA0093	0	1	1	0	0	1	0	1	0	0	0	0
NMRSA0095	0	1	1	0	0	1	0	1	0	0	0	0
NMRSA0122	1	1	1	0	0	1	0	1	0	0	0	0
NMRSA0123	1	1	1	0	0	1	0	1	0	0	0	0
NMRSA0124	0	1	1	0	0	1	0	1	0	0	0	0
NMRSA0131	0	1	1	0	0	1	0	1	0	0	0	0
NMRSA0144	0	1	1	0	0	1	0	1	0	0	0	0
NMRSA0150	0	1	1	0	0	1	0	1	0	0	0	0
NMRSA0164	0	1	1	0	0	1	0	1	0	0	0	0
NMRSA0185	0	1	1	0	0	1	0	1	1	0	0	0
NMRSA0194	1	1	1	0	0	1	0	1	0	0	0	0
NMRSA0196	0	1	1	0	0	1	0	1	0	0	0	0
NMRSA0209	0	1	1	0	0	1	0	1	0	0	0	0
NMRSA0219	1	1	1	0	0	1	0	1	0	0	0	0
NMRSA0221	0	1	1	0	0	1	0	1	0	0	0	0
NMRSA0225	0	1	1	0	0	1	0	1	0	0	0	0
NMRSA0228	0	1	1	0	0	1	0	1	0	0	0	0
NMRSA0234	0	1	1	0	0	1	0	1	0	0	0	0
NMRSA0252	0	1	1	0	0	1	0	1	0	0	0	0
NMRSA0257	1	1	1	0	0	1	0	1	0	0	0	0
NMRSA0269	1	1	1	0	0	1	0	1	0	0	0	0
NMRSA0274	0	1	1	0	0	1	0	1	0	0	0	0
SS0702	0	0	0	0	0	0	0	0	0	0	0	0
SS0707	0	0	0	0	0	0	0	0	0	0	0	0
SS0711	0	0	0	0	0	0	0	0	0	0	0	0
SS0715	0	0	0	0	0	0	0	0	0	0	0	0
SS0726	0	0	0	0	0	0	0	0	0	0	0	0
UA796	1	0	0	0	1	1	0	1	0	0	0	0
UA872	1	1	1	0	0	1	0	1	0	0	0	0
UA913	0	0	0	0	0	1	0	1	0	0	0	0
UA925	0	0	0	0	0	1	0	1	0	0	0	0
UA938	0	0	0	0	0	1	0	1	0	0	0	0
UB354	1	1	1	0	1	1	0	1	0	0	0	0
UB439	1	1	1	0	0	1	0	1	1	0	0	0
UB466	1	1	1	0	0	1	0	1	1	0	0	0
UB476	0	0	1	0	0	0	0	1	0	0	0	0
UB479	1	1	1	0	0	1	0	1	1	0	0	0
UB501	0	0	0	0	0	0	0	1	0	0	0	0
UB512	0	1	1	0	0	1	0	1	0	0	0	0
UB514	0	1	1	0	0	1	0	1	0	0	0	0
UB526	1	1	1	0	0	1	0	1	0	0	0	0
UB572	1	1	1	0	0	1	0	1	0	0	0	0
UB583	0	1	1	0	0	1	0	1	0	0	0	0
UB590	1	1	1	0	1	1	0	1	0	0	0	0
UB591	1	0	0	0	0	1	0	1	0	0	0	0
UB594	1	0	0	0	0	1	0	1	0	0	1	0
UB599	0	0	0	0	0	1	0	1	0	0	0	0
UB605	1	1	1	0	0	1	0	1	0	0	0	0
UB657	0	0	0	0	0	1	0	1	0	0	0	0
UB662	0	0	0	0	0	1	0	1	0	0	0	0
UB670	0	0	0	0	0	1	0	1	0	0	0	0
UC16	1	0	0	0	0	1	0	1	0	0	0	0
UC279	1	1	1	0	0	1	0	1	0	0	0	0
UCI01	1	1	1	0	0	1	0	1	0	0	0	0
UCI02	1	1	1	0	0	1	0	1	0	0	0	0
UCI05	1	1	1	0	0	1	0	1	0	0	0	0
UCI06	0	0	0	0	0	1	0	1	0	0	0	0
UCI10	1	1	1	0	0	1	0	1	0	0	0	0
UCI13	1	1	1	0	0	1	0	1	0	0	0	0
UCI14	1	1	1	0	0	1	1	1	0	0	0	0
UCI15	1	1	1	0	0	1	0	1	0	0	0	0
UCI16	1	1	1	0	0	1	0	1	0	0	0	0
UCI18	1	0	0	0	0	1	0	1	0	0	0	0
UCI20	0	1	1	0	0	1	0	1	0	0	0	0
UCI22	1	1	1	0	0	1	0	1	0	0	0	0
UCI23	1	1	1	0	0	1	0	1	0	0	0	0
UCI26	0	1	1	0	0	1	0	1	0	0	0	0
UCI28	0	1	1	0	0	1	0	1	0	0	0	0
UCI30	1	1	1	0	0	1	0	1	0	0	0	0
UCI31	1	1	1	0	0	1	0	1	0	0	0	0
UCI32	1	1	1	0	0	1	0	1	0	0	0	0
UCI33	1	1	1	0	1	1	1	1	0	0	0	0
UCI34	1	1	1	0	0	1	0	1	0	0	0	0
UCI35	1	1	1	0	0	1	0	1	0	0	0	0
UCI36	1	1	1	0	1	1	1	1	0	0	0	0
UCI37	1	1	1	0	1	1	0	1	0	0	0	0
UCI38	1	1	1	0	0	1	0	1	0	0	0	0
UCI39	1	1	1	0	0	1	0	1	0	0	0	0
UCI41	1	1	1	0	1	1	0	1	0	0	0	0
UCI42	1	1	1	0	1	1	0	1	0	0	1	0
UCI47	1	1	1	0	0	0	0	1	0	0	0	0
UCI49	0	1	1	0	0	1	0	1	0	0	0	0
UCI51	1	1	1	0	0	1	0	1	0	0	0	0
UCI53	1	1	1	0	1	1	1	1	0	0	1	0
UCI54	1	1	1	0	0	1	0	1	0	0	0	0
UCI55	1	1	1	0	0	1	0	1	0	0	0	0
UCI57	1	1	1	0	0	1	0	1	0	0	0	0
UCI58	0	1	1	0	0	1	0	1	1	0	0	0
UCI59	0	1	1	0	0	1	0	1	0	0	0	0
UCI60	0	1	1	0	0	0	0	1	1	0	0	0
UCI61	1	1	1	0	0	1	0	1	0	0	0	0
UCI62	0	1	1	0	0	1	0	1	0	0	0	0
UCI63	1	1	1	0	0	1	0	1	0	0	0	0
UCL1184	1	1	1	0	1	1	0	1	0	0	0	0
UCL371	1	1	1	0	1	1	0	1	0	0	0	0
UCL377	1	1	1	0	0	1	0	1	0	0	0	0
UCL380	1	1	1	0	1	1	0	1	1	0	0	0
UCL386	1	1	1	0	1	1	0	1	1	0	0	0
UCL398	1	1	1	0	1	1	0	1	0	0	0	0
UCL401	1	1	1	0	0	1	0	1	0	0	0	0
UCL406	1	1	1	0	1	1	0	1	0	0	0	0
UCL409	1	1	1	0	1	1	0	1	0	0	0	0
UCL418	1	1	1	0	1	1	0	1	0	0	0	0
UCL424	1	1	1	0	1	1	0	1	0	0	0	0
UCL428	1	1	1	0	1	1	0	1	0	0	0	0
UCL436	1	1	1	0	1	1	0	1	0	0	0	0
UCL437	1	1	1	0	1	1	0	1	0	0	0	0
UCL440	1	1	1	0	1	1	0	1	0	0	0	0
UCL445	1	1	1	0	1	1	0	1	1	0	0	0
UCL450	1	1	1	0	1	1	0	1	0	0	0	0
UCL454	1	1	1	0	1	1	0	1	0	0	0	0
UCL720	1	1	1	0	1	1	0	1	1	0	0	0
UE1131	0	1	1	0	0	1	0	1	0	0	0	0
UE1132	0	1	1	0	0	1	0	1	0	0	0	0
UE1142	0	1	1	0	0	1	0	1	0	0	0	0
UE1146	0	1	1	0	0	1	0	1	0	0	0	0
UG1092	1	1	1	0	1	1	0	1	0	0	0	0
UG238	1	1	1	0	0	1	0	1	0	0	0	0
UG240	1	1	1	0	0	1	0	1	0	0	0	0
UG243	1	1	1	0	0	1	0	1	0	0	0	0
UG247	1	1	1	0	0	1	0	1	0	0	0	0
UG258	1	1	1	0	0	1	0	1	0	0	0	0
UG261	1	1	1	0	0	1	0	1	0	0	0	0
UG267	1	1	1	0	0	1	0	1	0	1	0	0
UG268	0	0	0	0	0	1	0	1	0	0	1	0
UG269	1	1	1	0	0	1	0	1	0	0	0	0
UG275	1	1	1	0	0	1	0	1	0	0	0	0
UG277	1	1	1	0	0	1	0	1	0	0	0	0
UG282	1	1	1	0	0	1	0	1	0	0	0	0
UG286	1	1	1	0	0	1	0	1	0	0	0	0
UG298	1	1	1	0	0	1	0	1	0	0	0	0
UG300	1	1	1	0	0	1	0	1	0	0	0	0
UG834	1	1	1	0	0	1	0	1	0	0	0	0
UG875	1	1	1	0	0	1	0	1	0	0	0	0
UG944	0	1	1	0	0	1	0	1	0	0	0	0
UG982	0	1	1	0	0	1	0	1	0	0	0	0
UG993	1	1	1	0	1	1	0	1	0	0	0	0
UMX753	1	1	1	0	0	1	0	1	0	0	0	0
UMX777	1	1	1	0	0	1	0	1	0	0	0	0
UP1027	1	1	1	0	1	1	0	1	0	0	0	0
UP106	1	1	1	0	1	1	0	1	0	0	0	0
UP1072	1	1	1	0	1	1	0	1	0	0	0	0
UP109	1	1	1	0	0	1	0	1	0	0	0	0
UP703	1	1	1	0	1	1	0	1	0	0	0	0
UP788	1	1	1	0	1	1	0	1	0	0	0	0
UP954	1	1	1	0	1	1	0	1	0	0	0	0
USA100-CA126	0	1	1	0	0	1	0	1	0	0	0	0
USA100-CA248	1	1	1	0	0	1	0	1	0	0	0	0
USA100-NRS382	1	1	1	0	0	1	0	1	0	0	0	0
USA100-OR10	1	1	1	0	0	1	0	1	0	0	0	0
USA800-NRS387	0	1	1	0	0	1	0	1	0	0	0	0
UV1026	1	1	1	0	0	1	1	1	0	0	0	0
UV1155	1	1	1	0	1	1	0	1	0	0	0	0
UV165	0	0	1	0	0	1	0	1	0	1	0	0
VRS1	1	1	1	0	1	1	0	1	1	0	1	1
VRS10	1	1	1	0	0	1	0	1	0	0	0	1
VRS11a	0	1	1	0	0	1	0	1	1	0	1	1
VRS11b	0	1	1	0	0	1	0	1	1	0	1	1
VRS2	1	1	1	0	1	1	0	1	0	1	1	1
VRS3a	1	1	1	0	1	1	0	1	0	0	0	1
VRS4	0	1	1	0	0	1	0	1	0	0	0	1
VRS5	1	1	1	0	0	1	0	1	0	0	0	1
VRS6	1	1	1	0	0	1	0	1	0	0	0	1
VRS7	1	1	1	0	1	1	0	1	0	1	1	1
VRS8	1	1	1	0	1	1	0	1	0	0	1	1
VRS9	1	1	1	0	1	1	1	1	0	0	1	1

## Sheet: Resistances_Genotype
GenomeID	CIP_mut	CLIN_gene	ERY_gene	FUS_mut	FUS_gene	GENT_gene	OXA_gene	MUP_gene	PEN_gene	RIF_mut	TET_gene	TMP_gene	VANC_gene
CF-Marseille	grlA_S80F-S80F:22:0:99999995;gyrA_S84L-S84L:30:0:99999996	ermC:97:38	ermC:97:38				mecA:99:33		mecA:99:33;blaZ:100:32
DAR104									blaZ:100:33
DAR1065	gyrA_S84L-S84L:26:0:99999996;grlA_S80Y-S80Y:29:0:99999996		msrA:99:32				mecA:100:28	mupA:97:33	mecA:100:28;blaZ:100:33
DAR1067		ermA:100:60	ermA:100:60;msrA:100:29				mecA:100:28		mecA:100:28;blaZ:94:35
DAR1082		ermA:100:53	ermA:100:53				mecA:100:31		mecA:100:31;blaZ:100:29	rpoB_A477D-A477D:33:0:99999995
DAR1083	gyrA_S84L-S84L:26:0:99999996	ermA:100:27	ermA:100:27				mecA:100:30		mecA:100:30
DAR1084	gyrA_S84L-S84L:30:0:99999996	ermA:100:31	ermA:100:31				mecA:100:30		mecA:100:30;blaZ:100:31
DAR1086		ermA:100:26	ermA:100:26				mecA:100:29		mecA:100:29
DAR1090
DAR1157									blaZ:100:34		tetM:95:28
DAR1158			msrA:100:30						blaZ:97:34
DAR116		ermA:98:33	ermA:98:33			aacAaphD:100:35	mecA:98:30		mecA:98:30;blaZ:100:29
DAR1161	gyrA_S84L-S84L:35:0:99999995	ermA:100:37	ermA:100:37
DAR1174	gyrA_S84L-S84L:28:0:99999996	ermA:100:31	ermA:100:31				mecA:100:31		mecA:100:31;blaZ:100:32
DAR1176	gyrA_S84L-S84L:31:0:99999996	ermA:100:94	ermA:100:94				mecA:100:30		mecA:100:30
DAR1183									blaZ:100:33
DAR1199	gyrA_S84L-S84L:31:0:99999996;grlA_S80Y-S80Y:31:0:99999996		msrA:100:29						blaZ:100:31
DAR1200		ermA:100:31	ermA:100:31				mecA:100:31		mecA:100:31;blaZ:100:28
DAR126	grlA_S80F-S80F:28:0:99999996;gyrA_S84L-S84L:27:0:99999996	ermA:100:64	ermA:100:64			aacAaphD:100:34	mecA:100:29		mecA:100:29
DAR1275		ermA:100:31	ermA:100:31			aacAaphD:100:29	mecA:100:28		mecA:100:28;blaZ:100:32			dfrA:98:25;dfrC:85:25
DAR1276	gyrA_S84L-S84L:29:0:99999996	ermA:100:82	ermA:100:82				mecA:100:27		mecA:100:27
DAR1278	gyrA_S84L-S84L:38:0:99999994;grlA_S80Y-S80Y:29:0:99999996		msrA:100:28						blaZ:100:30
DAR1280		ermA:100:24	ermA:100:24						blaZ:100:31
DAR1291	gyrA_S84L-S84L:38:0:99999994	ermC:97:34;ermA:100:31	ermC:97:34;ermA:100:31				mecA:100:29		mecA:100:29;blaZ:100:35
DAR1293		ermA:100:28	ermA:100:28			aacAaphD:100:32	mecA:100:29		mecA:100:29;blaZ:100:34			dfrA:98:33;dfrC:85:32
DAR1295	gyrA_S84L-S84L:41:0:99999993;grlA_S80Y-S80Y:26:0:99999996								blaZ:100:30
DAR1310		ermA:100:34	ermA:100:34				mecA:100:31		mecA:100:31;blaZ:100:39
DAR1311							mecA:100:30		mecA:100:30;blaZ:100:35		tetM:95:31
DAR1313		ermA:100:28	ermA:100:28				mecA:100:28		mecA:100:28;blaZ:100:25
DAR133	grlA_S80F-S80F:22:0:99999995;gyrA_S84L-S84L:29:0:99999996	ermA:98:32	ermA:98:32	fus_L461S-L461S:27:0:99999996		aacAaphD:100:35	mecA:100:32		mecA:100:32;blaZ:100:33
DAR1366		ermA:100:62	ermA:100:62				mecA:100:33		mecA:100:33;blaZ:100:28
DAR1369									blaZ:98:36
DAR1370
DAR1490		ermA:100:28	ermA:100:28				mecA:100:32		mecA:100:32;blaZ:100:32
DAR1492		ermA:100:36	ermA:100:36				mecA:100:32		mecA:100:32;blaZ:100:30
DAR1503	gyrA_S84L-S84L:23:0:99999996	ermA:100:31	ermA:100:31				mecA:100:31		mecA:100:31	rpoB_R484H-R484H:31:0:99999996
DAR1507		ermA:100:31	ermA:100:31				mecA:100:32		mecA:100:32;blaZ:100:31
DAR1692		ermA:100:29	ermA:100:29				mecA:100:29		mecA:100:29
DAR1698	gyrA_S84L-S84L:17:0:99999994;grlA_S80Y-S80Y:28:0:99999996		msrA:100:34
DAR1800		ermA:100:30	ermA:100:30				mecA:100:29		mecA:100:29;blaZ:100:34
DAR1810	gyrA_S84L-S84L:27:0:99999996	ermA:100:26	ermA:100:26				mecA:100:29		mecA:100:29;blaZ:100:35
DAR1811		ermA:100:28	ermA:100:28;msrA:100:34			aacAaphD:98:31	mecA:100:31	mupA:97:31	mecA:100:31;blaZ:100:35
DAR1813
DAR1814									blaZ:100:31
DAR1815	gyrA_S84L-S84L:29:0:99999996	ermA:100:29	ermA:100:29
DAR1842		ermA:100:95	ermA:100:95				mecA:100:31		mecA:100:31;blaZ:100:29
DAR1859		ermA:100:56	ermA:100:56				mecA:100:29		mecA:100:29
DAR1862	gyrA_S84L-S84L:29:0:99999996	ermA:100:35	ermA:100:35				mecA:100:30		mecA:100:30;blaZ:100:29
DAR1874									blaZ:100:31
DAR1883	gyrA_S84L-S84L:22:0:99999995	ermA:100:29	ermA:100:29				mecA:100:34		mecA:100:34;blaZ:100:31
DAR1885									blaZ:95:31
DAR1890
DAR1926	grlA_S80F-S80F:29:0:99999996;gyrA_S84L-S84L:24:0:99999996	ermA:100:152	ermA:100:152				mecA:100:35		mecA:100:35;blaZ:98:30
DAR1936	gyrA_S84L-S84L:25:0:99999996	ermA:100:30	ermA:100:30				mecA:100:29		mecA:100:29;blaZ:99:27
DAR1937	gyrA_S84L-S84L:20:0:99999995	ermA:100:62	ermA:100:62				mecA:100:32		mecA:100:32;blaZ:100:28
DAR1938		ermA:100:28	ermA:100:28				mecA:100:27		mecA:100:27
DAR1939	gyrA_S84L-S84L:27:0:99999996	ermA:100:58	ermA:100:58				mecA:100:28		mecA:100:28;blaZ:100:30
DAR1941									blaZ:100:29
DAR1942									blaZ:100:36
DAR1954	gyrA_S84L-S84L:28:0:99999996	ermA:100:32	ermA:100:32				mecA:100:30		mecA:100:30;blaZ:100:32
DAR1955		ermA:100:25	ermA:100:25				mecA:100:28		mecA:100:28;blaZ:100:29
DAR1956		ermA:100:63	ermA:100:63				mecA:100:28		mecA:100:28;blaZ:100:31
DAR1961	gyrA_S84L-S84L:30:0:99999996	ermA:100:120	ermA:100:120				mecA:100:29		mecA:100:29;blaZ:100:30
DAR1980		ermA:100:60	ermA:100:60				mecA:100:30		mecA:100:30;blaZ:100:28
DAR1995	gyrA_S84L-S84L:29:0:99999996	ermA:100:54	ermA:100:54				mecA:100:30		mecA:100:30;blaZ:100:32
DAR2000	gyrA_S84L-S84L:22:0:99999995;grlA_S80Y-S80Y:37:0:99999994						mecA:100:28		mecA:100:28;blaZ:100:27
DAR2002
DAR2018		ermA:100:32	ermA:100:32			aacAaphD:100:26	mecA:100:28		mecA:100:28;blaZ:100:30			dfrA:98:32;dfrC:85:31
DAR2019		ermA:100:30	ermA:100:30				mecA:100:29		mecA:100:29;blaZ:100:33
DAR2026		ermA:100:27	ermA:100:27				mecA:100:31		mecA:100:31;blaZ:100:31
DAR2067		ermA:100:27	ermA:100:27				mecA:100:31		mecA:100:31;blaZ:100:31
DAR2068	gyrA_S84L-S84L:30:0:99999996;grlA_S80Y-S80Y:25:0:99999996		msrA:100:31				mecA:100:30		mecA:100:30
DAR2070	gyrA_S84L-S84L:21:0:99999995	ermA:100:67	ermA:100:67				mecA:100:30		mecA:100:30;blaZ:100:33
DAR2072		ermA:100:62	ermA:100:62				mecA:100:30		mecA:100:30;blaZ:100:32
DAR2075	gyrA_S84L-S84L:29:0:99999996	ermA:100:30	ermA:100:30				mecA:100:30		mecA:100:30;blaZ:100:32
DAR22	grlA_S80F-S80F:41:0:99999993;gyrA_S84L-S84L:26:0:99999996						mecA:100:30		mecA:100:30;blaZ:100:33
DAR26							mecA:100:32		mecA:100:32;blaZ:100:34
DAR3143	grlA_S80F-S80F:28:0:99999996;gyrA_S84L-S84L:24:0:99999996	ermA:98:30	ermA:98:30			aacAaphD:98:29	mecA:98:30		mecA:98:30;blaZ:100:33
DAR3144	grlA_S80F-S80F:29:0:99999996;gyrA_S84L-S84L:28:0:99999996	ermA:98:87	ermA:98:87			aacAaphD:98:34	mecA:98:31		mecA:98:31
DAR3148	grlA_S80F-S80F:35:0:99999995;gyrA_S84L-S84L:35:0:99999995	ermA:98:28	ermA:98:28			aacAaphD:98:32	mecA:98:33		mecA:98:33;blaZ:100:32
DAR3150	grlA_S80F-S80F:30:0:99999996;gyrA_S84L-S84L:25:0:99999996	ermA:98:27	ermA:98:27			aacAaphD:98:30	mecA:98:31		mecA:98:31;blaZ:100:29
DAR3152	grlA_S80F-S80F:29:0:99999996;gyrA_S84L-S84L:23:0:99999996	ermA:98:26	ermA:98:26			aacAaphD:98:27	mecA:98:29		mecA:98:29;blaZ:96:25
DAR3153	grlA_S80F-S80F:29:0:99999996;gyrA_S84L-S84L:36:0:99999994	ermA:98:25	ermA:98:25			aacAaphD:98:33	mecA:97:32		mecA:97:32;blaZ:98:30
DAR3156		ermC:97:33	ermC:97:33			aacAaphD:100:30	mecA:100:31		mecA:100:31;blaZ:100:31	rpoB_H481N-H481N:39:0:99999994
DAR3157	grlA_S80F-S80F:27:0:99999996					aacAaphD:100:32	mecA:100:29		mecA:100:29;blaZ:100:37	rpoB_H481N-H481N:27:0:99999996
DAR3162							mecA:100:28		mecA:100:28;blaZ:100:34
DAR3163		ermA:95:32	ermA:95:32				mecA:100:31		mecA:100:31;blaZ:100:31
DAR3165							mecA:100:30		mecA:100:30;blaZ:100:33
DAR3166		ermC:97:37	ermC:97:37			aacAaphD:100:34	mecA:100:29		mecA:100:29;blaZ:100:34
DAR3170	grlA_S80F-S80F:29:0:99999996;gyrA_S84L-S84L:30:0:99999996
DAR3172									blaZ:96:31
DAR3175	grlA_S80F-S80F:35:0:99999995;gyrA_S84L-S84L:32:0:99999995	ermA:98:29	ermA:98:29			aacAaphD:98:31	mecA:98:28		mecA:98:28;blaZ:100:32
DAR3176
DAR3177									blaZ:100:31
DAR3178
DAR3179							mecA:100:29		mecA:100:29;blaZ:100:26
DAR3183									blaZ:100:30
DAR3198									blaZ:100:33
DAR3236	grlA_S80F-S80F:34:0:99999995;gyrA_S84L-S84L:29:0:99999996	ermA:98:27	ermA:98:27			aacAaphD:98:28	mecA:98:28		mecA:98:28;blaZ:100:33
DAR3504		ermA:100:60	ermA:100:60				mecA:100:30		mecA:100:30;blaZ:100:30
DAR3505	grlA_S80F-S80F:32:0:99999996;gyrA_S84L-S84L:24:0:99999996	ermA:100:60	ermA:100:60				mecA:100:31		mecA:100:31;blaZ:100:34
DAR3507	gyrA_S84L-S84L:28:0:99999996	ermA:100:126	ermA:100:126				mecA:100:30		mecA:100:30;blaZ:100:27
DAR3508		ermA:100:59	ermA:100:59				mecA:100:31		mecA:100:31;blaZ:100:29
DAR3512	gyrA_S84L-S84L:37:0:99999994	ermA:100:115	ermA:100:115				mecA:100:30		mecA:100:30;blaZ:100:33
DAR3515	gyrA_S84L-S84L:45:0:99999991	ermA:100:119	ermA:100:119				mecA:100:30		mecA:100:30;blaZ:100:28
DAR3518		ermA:97:62	ermA:97:62				mecA:100:29	mupA:98:34	mecA:100:29;blaZ:100:31			dfrA:100:34;dfrC:86:33
DAR3519		ermA:100:66	ermA:100:66				mecA:100:31		mecA:100:31;blaZ:100:33
DAR3525	gyrA_S84L-S84L:32:0:99999995	ermA:100:29	ermA:100:29				mecA:100:29		mecA:100:29;blaZ:100:31
DAR3529		ermA:100:56	ermA:100:56				mecA:100:31		mecA:100:31;blaZ:100:30
DAR3534	gyrA_S84L-S84L:41:0:99999993;grlA_S80Y-S80Y:24:0:99999996		msrA:100:29				mecA:100:29		mecA:100:29;blaZ:100:36		tetK:100:32
DAR3548	gyrA_S84L-S84L:34:0:99999995	ermA:100:31	ermA:100:31				mecA:100:31		mecA:100:31;blaZ:100:29
DAR3551		ermA:100:60	ermA:100:60;msrA:100:34				mecA:100:33		mecA:100:33;blaZ:100:30
DAR3555	gyrA_S84L-S84L:26:0:99999996	ermA:100:30	ermA:100:30				mecA:100:30		mecA:100:30
DAR3562	gyrA_S84L-S84L:26:0:99999996	ermA:100:68	ermA:100:68				mecA:100:31		mecA:100:31;blaZ:100:30
DAR3565							mecA:100:30		mecA:100:30;blaZ:100:30
DAR3567	gyrA_S84L-S84L:26:0:99999996	ermA:100:79	ermA:100:79				mecA:100:32		mecA:100:32
DAR3574		ermA:100:64	ermA:100:64				mecA:100:30		mecA:100:30;blaZ:100:32
DAR3575	grlA_S80F-S80F:29:0:99999996;gyrA_S84L-S84L:30:0:99999996	ermA:100:61	ermA:100:61				mecA:100:32		mecA:100:32;blaZ:100:35
DAR3576	grlA_S80F-S80F:22:0:99999996;gyrA_S84L-S84L:31:0:99999996	ermA:100:59	ermA:100:59				mecA:100:32		mecA:100:32;blaZ:100:32
DAR3578	gyrA_S84L-S84L:32:0:99999996	ermA:100:63	ermA:100:63				mecA:100:29		mecA:100:29;blaZ:100:29
DAR3581							mecA:100:36		mecA:100:36;blaZ:100:28
DAR3583	gyrA_S84L-S84L:23:0:99999996	ermA:100:33	ermA:100:33				mecA:100:30		mecA:100:30;blaZ:100:33
DAR3584		ermA:100:31	ermA:100:31				mecA:99:30		mecA:99:30;blaZ:100:32		tetM:95:30
DAR3586	grlA_S80F-S80F:25:0:99999996;gyrA_S84L-S84L:34:0:99999995	ermA:100:56	ermA:100:56				mecA:100:28		mecA:100:28
DAR3587		ermA:100:32	ermA:100:32				mecA:100:30	mupA:98:31	mecA:100:30;blaZ:100:37
DAR3590		ermA:100:63	ermA:100:63				mecA:100:30	mupA:98:31	mecA:100:30;blaZ:100:33
DAR3591							mecA:100:34		mecA:100:34;blaZ:100:31
DAR3592	gyrA_S84L-S84L:32:0:99999996	ermA:100:58	ermA:100:58				mecA:100:29		mecA:100:29;blaZ:100:32
DAR3596	grlA_S80F-S80F:24:0:99999996;gyrA_S84L-S84L:31:0:99999996	ermA:100:57	ermA:100:57				mecA:100:28		mecA:100:28;blaZ:100:30
DAR3599	grlA_S80F-S80F:33:0:99999995;gyrA_S84L-S84L:22:0:99999996	ermA:100:92	ermA:100:92				mecA:100:30		mecA:100:30
DAR3608	gyrA_S84L-S84L:34:0:99999995	ermA:100:123	ermA:100:123				mecA:100:31		mecA:100:31;blaZ:100:31
DAR3609		ermA:100:60	ermA:100:60;msrA:100:30				mecA:100:29	mupA:98:31	mecA:100:29;blaZ:94:41
DAR3612		ermA:100:66	ermA:100:66				mecA:100:30		mecA:100:30;blaZ:100:28
DAR3613		ermA:100:36	ermA:100:36				mecA:100:30		mecA:100:30;blaZ:100:33
DAR3616		ermA:100:32	ermA:100:32;msrA:100:32				mecA:100:35	mupA:89:31	mecA:100:35;blaZ:94:26
DAR3617		ermA:100:29	ermA:100:29;msrA:100:30				mecA:100:31		mecA:100:31;blaZ:94:32
DAR3624		ermA:100:29	ermA:100:29				mecA:100:30		mecA:100:30
DAR3627	grlA_S80F-S80F:28:0:99999996;gyrA_S84L-S84L:29:0:99999996	ermA:100:33	ermA:100:33				mecA:100:32		mecA:100:32;blaZ:100:29
DAR3628	grlA_S80F-S80F:30:0:99999996;gyrA_S84L-S84L:31:0:99999996	ermA:100:92	ermA:100:92				mecA:100:31		mecA:100:31;blaZ:100:30
DAR3629							mecA:100:31		mecA:100:31
DAR3632							mecA:100:33		mecA:100:33;blaZ:97:27
DAR3752	gyrA_S84L-S84L:35:0:99999995	ermA:100:66	ermA:100:66				mecA:100:32		mecA:100:32;blaZ:100:31
DAR3758	gyrA_S84L-S84L:33:0:99999995	ermA:100:30	ermA:100:30				mecA:100:30	mupA:98:60	mecA:100:30
DAR3760	gyrA_S84L-S84L:30:0:99999996	ermA:100:29	ermA:100:29				mecA:100:29		mecA:100:29;blaZ:100:27
DAR3761		ermA:100:66	ermA:100:66				mecA:99:30		mecA:99:30		tetM:95:28
DAR3762	gyrA_S84L-S84L:29:0:99999996	ermA:100:63	ermA:100:63				mecA:100:31		mecA:100:31
DAR3765	gyrA_S84L-S84L:31:0:99999996	ermA:100:31	ermA:100:31				mecA:100:30		mecA:100:30;blaZ:100:31
DAR3767	grlA_S80F-S80F:36:0:99999994;gyrA_S84L-S84L:33:0:99999995	ermA:100:54	ermA:100:54				mecA:100:31		mecA:100:31;blaZ:100:29
DAR3769	gyrA_S84L-S84L:36:0:99999995	ermA:100:31	ermA:100:31				mecA:100:30		mecA:100:30;blaZ:94:31
DAR3772	grlA_S80F-S80F:19:0:99999995;gyrA_S84L-S84L:33:0:99999995	ermA:100:56	ermA:100:56				mecA:100:30		mecA:100:30;blaZ:100:35
DAR3776	grlA_S80F-S80F:29:0:99999996;gyrA_S84L-S84L:35:0:99999995	ermA:100:87	ermA:100:87			aacAaphD:100:33	mecA:100:31		mecA:100:31;blaZ:96:30			dfrA:100:34;dfrC:86:31
DAR3779	gyrA_S84L-S84L:38:0:99999994	ermA:100:58	ermA:100:58				mecA:100:32		mecA:100:32;blaZ:100:32
DAR3781	grlA_S80F-S80F:24:0:99999996;gyrA_S84L-S84L:31:0:99999996	ermA:100:53	ermA:100:53				mecA:100:29		mecA:100:29;blaZ:100:33
DAR3782		ermA:100:61	ermA:100:61				mecA:100:30		mecA:100:30;blaZ:100:30
DAR3788	gyrA_S84L-S84L:34:0:99999995	ermA:100:29	ermA:100:29				mecA:100:32		mecA:100:32;blaZ:100:31
DAR3790	grlA_S80F-S80F:32:0:99999995;gyrA_S84L-S84L:32:0:99999995	ermA:100:87	ermA:100:87				mecA:100:26		mecA:100:26;blaZ:100:31
DAR3794	gyrA_S84L-S84L:19:0:99999995	ermA:100:56	ermA:100:56				mecA:100:30		mecA:100:30;blaZ:100:33
DAR3796		ermA:100:58	ermA:100:58				mecA:100:31		mecA:100:31;blaZ:100:32
DAR3799	gyrA_S84L-S84L:30:0:99999996	ermA:100:30	ermA:100:30				mecA:100:28		mecA:100:28;blaZ:100:34
DAR3840	grlA_S80F-S80F:33:0:99999995;gyrA_S84L-S84L:31:0:99999996	ermA:100:60	ermA:100:60				mecA:100:30		mecA:100:30
DAR3842	gyrA_S84L-S84L:32:0:99999996	ermA:100:29	ermA:100:29				mecA:100:31		mecA:100:31;blaZ:100:33
DAR3844	gyrA_S84L-S84L:45:0:99999991	ermA:100:90	ermA:100:90				mecA:100:31		mecA:100:31;blaZ:100:27
DAR3845	grlA_S80F-S80F:31:0:99999996;gyrA_S84L-S84L:29:0:99999996	ermA:100:56	ermA:100:56				mecA:100:29		mecA:100:29;blaZ:100:29
DAR3847	grlA_S80F-S80F:28:0:99999996;gyrA_S84L-S84L:36:0:99999994	ermA:100:116	ermA:100:116				mecA:100:28		mecA:100:28;blaZ:100:28
DAR3859	grlA_S80F-S80F:31:0:99999996;gyrA_S84L-S84L:26:0:99999996	ermA:100:57	ermA:100:57			aacAaphD:100:34	mecA:100:30		mecA:100:30;blaZ:96:30			dfrA:100:32;dfrC:86:31
DAR3861	grlA_S80F-S80F:32:0:99999996;gyrA_S84L-S84L:31:0:99999996	ermA:100:62	ermA:100:62				mecA:100:29		mecA:100:29;blaZ:100:33
DAR3862	grlA_S80F-S80F:24:0:99999996;gyrA_S84L-S84L:31:0:99999996	ermA:100:107	ermA:100:107				mecA:100:30		mecA:100:30;blaZ:100:29
DAR3864	grlA_S80F-S80F:29:0:99999996;gyrA_S84L-S84L:27:0:99999996	ermA:100:55	ermA:100:55				mecA:100:31		mecA:100:31;blaZ:100:28
DAR3868							mecA:99:31		mecA:99:31;blaZ:98:32
DAR3870	gyrA_S84L-S84L:30:0:99999996	ermA:100:60	ermA:100:60				mecA:100:26		mecA:100:26;blaZ:100:33
DAR3871	grlA_S80F-S80F:33:0:99999995;gyrA_S84L-S84L:31:0:99999996	ermA:100:63	ermA:100:63				mecA:100:29		mecA:100:29;blaZ:96:30			dfrA:100:30;dfrC:86:30
DAR3885	grlA_S80F-S80F:30:0:99999996;gyrA_S84L-S84L:27:0:99999996	ermA:100:62	ermA:100:62;msrA:100:32			aacAaphD:100:35	mecA:100:34		mecA:100:34;blaZ:94:29
DAR3886	grlA_S80F-S80F:29:0:99999996;gyrA_S84L-S84L:34:0:99999995	ermA:100:61	ermA:100:61				mecA:100:35		mecA:100:35;blaZ:100:31
DAR3891	grlA_S80F-S80F:28:0:99999996;gyrA_S84L-S84L:30:0:99999996	ermA:100:29	ermA:100:29				mecA:100:29	mupA:98:29	mecA:100:29
DAR3892		ermA:100:30	ermA:100:30				mecA:100:32		mecA:100:32;blaZ:100:30
DAR3894	grlA_S80F-S80F:26:0:99999996;gyrA_S84L-S84L:24:0:99999996	ermA:100:52	ermA:100:52			aacAaphD:100:33	mecA:100:33		mecA:100:33;blaZ:94:31			dfrA:100:34;dfrC:86:32
DAR3897							mecA:100:32		mecA:100:32;blaZ:100:35
DAR3901		ermA:100:58	ermA:100:58				mecA:100:33		mecA:100:33;blaZ:100:31
DAR3902	gyrA_S84L-S84L:23:0:99999996;grlA_S80Y-S80Y:34:0:99999995	ermA:100:55	ermA:100:55				mecA:100:27		mecA:100:27;blaZ:100:32
DAR3907	grlA_S80F-S80F:28:0:99999996;gyrA_S84L-S84L:28:0:99999996	ermA:100:89	ermA:100:89			aacAaphD:100:32	mecA:100:32		mecA:100:32;blaZ:96:29			dfrA:100:38;dfrC:86:36
DAR3911	gyrA_S84L-S84L:30:0:99999996;grlA_S80Y-S80Y:33:0:99999995	ermA:100:64	ermA:100:64				mecA:100:31		mecA:100:31;blaZ:100:32
DAR3913	grlA_S80F-S80F:37:0:99999994;gyrA_S84L-S84L:28:0:99999996	ermA:100:64	ermA:100:64			aacAaphD:100:32	mecA:100:30		mecA:100:30;blaZ:96:28			dfrA:100:33;dfrC:86:33
DAR3918			msrA:100:32				mecA:100:29		mecA:100:29;blaZ:100:29		tetK:100:32
DAR3919	grlA_S80F-S80F:44:0:99999991;gyrA_S84L-S84L:32:0:99999995	ermA:100:60	ermA:100:60				mecA:99:29		mecA:99:29;blaZ:96:28	rpoB_D471G-D471G:32:0:99999995;rpoB_A477D-A477D:32:0:99999995		dfrA:100:26;dfrC:86:25
DAR3924	grlA_S80F-S80F:33:0:99999995;gyrA_S84L-S84L:34:0:99999995	ermA:100:116	ermA:100:116			aacAaphD:100:33	mecA:100:31		mecA:100:31;blaZ:96:31			dfrA:100:35;dfrC:86:25
DAR3928	grlA_S80F-S80F:33:0:99999995;gyrA_S84L-S84L:27:0:99999996	ermA:100:62	ermA:100:62				mecA:100:28		mecA:100:28;blaZ:100:27
DAR3930	grlA_S80F-S80F:23:0:99999996;gyrA_S84L-S84L:27:0:99999996	ermA:100:62	ermA:100:62				mecA:100:29		mecA:100:29;blaZ:100:30
DAR3933	grlA_S80F-S80F:24:0:99999996;gyrA_S84L-S84L:28:0:99999996	ermA:100:58	ermA:100:58			aacAaphD:100:32	mecA:100:28		mecA:100:28;blaZ:96:27			dfrA:100:33;dfrC:86:33
DAR5789	grlA_S80F-S80F:31:0:99999996;gyrA_S84L-S84L:33:0:99999995	ermA:98:32	ermA:98:32			aacAaphD:98:34	mecA:98:33		mecA:98:33;blaZ:100:29
DAR5790	grlA_S80F-S80F:46:0:99999990;gyrA_S84L-S84L:26:0:99999996	ermA:98:27	ermA:98:27			aacAaphD:98:34	mecA:98:31		mecA:98:31;blaZ:100:28
DAR5791	grlA_S80F-S80F:21:0:99999995;gyrA_S84L-S84L:37:0:99999994	ermA:98:32	ermA:98:32			aacAaphD:98:33	mecA:98:27		mecA:98:27;blaZ:100:27
DAR5792	grlA_S80F-S80F:29:0:99999996;gyrA_S84L-S84L:34:0:99999995	ermA:98:36	ermA:98:36			aacAaphD:98:33	mecA:98:31		mecA:98:31;blaZ:100:34
DAR5793	grlA_S80F-S80F:36:0:99999995;gyrA_S84L-S84L:21:0:99999995	ermA:98:27	ermA:98:27			aacAaphD:98:34	mecA:98:31		mecA:98:31;blaZ:100:26
DAR5794	grlA_S80F-S80F:35:0:99999995;gyrA_S84L-S84L:26:0:99999996	ermA:98:32	ermA:98:32			aacAaphD:98:32	mecA:98:31		mecA:98:31;blaZ:100:26
DAR5795	grlA_S80F-S80F:32:0:99999995;gyrA_S84L-S84L:30:0:99999996	ermA:98:33	ermA:98:33			aacAaphD:98:32	mecA:98:30		mecA:98:30;blaZ:100:29
DAR5796	grlA_S80F-S80F:31:0:99999996;gyrA_S84L-S84L:26:0:99999996	ermA:98:29	ermA:98:29			aacAaphD:98:33	mecA:98:30		mecA:98:30;blaZ:100:32
DAR5797	grlA_S80F-S80F:34:0:99999995;gyrA_S84L-S84L:34:0:99999995	ermA:98:26	ermA:98:26			aacAaphD:98:34	mecA:98:30		mecA:98:30;blaZ:100:35
DAR5798	grlA_E84K-E84K:31:0:99999996;gyrA_S84L-S84L:22:0:99999995	ermC:97:40	ermC:97:40			aacAaphD:98:31	mecA:100:31		mecA:100:31;blaZ:100:35	rpoB_H481N-H481N:38:0:99999994	tetK:100:30	dfrA:100:34;dfrC:86:33
DAR5799	grlA_S80F-S80F:32:0:99999995;gyrA_S84L-S84L:35:0:99999995	ermA:98:34	ermA:98:34			aacAaphD:98:34	mecA:98:29		mecA:98:29;blaZ:100:28
DAR5800	grlA_S80F-S80F:42:0:99999993;gyrA_S84L-S84L:35:0:99999995	ermA:98:29	ermA:98:29			aacAaphD:98:34	mecA:98:31		mecA:98:31;blaZ:100:31
DAR5801	grlA_E84K-E84K:20:0:99999995;gyrA_S84L-S84L:40:0:99999993					aacAaphD:98:32	mecA:100:31		mecA:100:31;blaZ:100:34	rpoB_H481N-H481N:31:0:99999996	tetK:98:29	dfrA:100:31;dfrC:86:30
DAR5802	grlA_E84K-E84K:36:0:99999994;gyrA_S84L-S84L:29:0:99999996					aacAaphD:98:33	mecA:100:32		mecA:100:32;blaZ:100:25	rpoB_H481N-H481N:29:0:99999996	tetK:98:31	dfrA:100:36;dfrC:86:35
DAR5803	grlA_S80F-S80F:24:0:99999996;gyrA_S84L-S84L:34:0:99999995	ermA:98:30	ermA:98:30			aacAaphD:98:34	mecA:98:31		mecA:98:31;blaZ:100:32
DAR5804	grlA_S80F-S80F:26:0:99999996;gyrA_S84L-S84L:22:0:99999995	ermA:98:33	ermA:98:33			aacAaphD:98:34	mecA:98:31		mecA:98:31;blaZ:100:31
DAR5805	grlA_S80F-S80F:32:0:99999995;gyrA_S84L-S84L:29:0:99999996	ermA:98:29	ermA:98:29			aacAaphD:90:30	mecA:98:29		mecA:98:29;blaZ:100:32		tetK:100:33	dfrA:100:34;dfrC:86:32
DAR5806	grlA_E84K-E84K:29:0:99999996;gyrA_S84L-S84L:28:0:99999996					aacAaphD:98:34	mecA:100:29		mecA:100:29;blaZ:100:31	rpoB_H481N-H481N:27:0:99999996	tetK:100:31	dfrA:100:33;dfrC:86:32
DAR5807	grlA_S80F-S80F:27:0:99999996;gyrA_S84L-S84L:30:0:99999996	ermA:98:27	ermA:98:27			aacAaphD:98:32	mecA:98:28		mecA:98:28;blaZ:100:31
DAR5808	grlA_S80F-S80F:27:0:99999996;gyrA_S84L-S84L:39:0:99999993	ermA:98:32	ermA:98:32			aacAaphD:98:33	mecA:98:32		mecA:98:32;blaZ:100:33
DAR5809	grlA_S80F-S80F:37:0:99999994;gyrA_S84L-S84L:38:0:99999994	ermA:98:29	ermA:98:29			aacAaphD:98:34	mecA:98:31		mecA:98:31;blaZ:100:28
DAR5810	grlA_S80F-S80F:32:0:99999995;gyrA_S84L-S84L:20:0:99999995	ermA:98:29	ermA:98:29			aacAaphD:98:31	mecA:98:32		mecA:98:32;blaZ:100:33
DAR5811	grlA_S80F-S80F:28:0:99999996;gyrA_S84L-S84L:27:0:99999996	ermA:98:30	ermA:98:30			aacAaphD:98:32	mecA:98:30		mecA:98:30;blaZ:100:33
DAR5812	grlA_S80F-S80F:26:0:99999996;gyrA_S84L-S84L:29:0:99999996	ermA:98:27	ermA:98:27			aacAaphD:98:35	mecA:98:30		mecA:98:30;blaZ:100:24
DAR5813	grlA_S80F-S80F:26:0:99999996;gyrA_S84L-S84L:36:0:99999995	ermA:98:30	ermA:98:30			aacAaphD:98:35	mecA:98:30		mecA:98:30;blaZ:100:36
DAR5814	grlA_E84K-E84K:28:0:99999996;gyrA_S84L-S84L:30:0:99999996					aacAaphD:98:34	mecA:100:31		mecA:100:31;blaZ:100:33	rpoB_H481N-H481N:36:0:99999994	tetK:100:32	dfrA:100:33;dfrC:86:31
DAR5815	grlA_S80F-S80F:37:0:99999994;gyrA_S84L-S84L:32:0:99999995	ermA:98:28	ermA:98:28			aacAaphD:98:32	mecA:98:30		mecA:98:30;blaZ:100:36
DAR5816	grlA_E84K-E84K:26:0:99999996;gyrA_S84L-S84L:28:0:99999996					aacAaphD:98:35	mecA:100:31		mecA:100:31	rpoB_H481N-H481N:36:0:99999995	tetK:98:32	dfrA:100:33;dfrC:86:33
DAR5817	grlA_S80F-S80F:44:0:99999992;gyrA_S84L-S84L:32:0:99999996	ermA:98:35	ermA:98:35			aacAaphD:98:31	mecA:98:30		mecA:98:30;blaZ:100:35
DAR5819	grlA_S80F-S80F:32:0:99999996;gyrA_S84L-S84L:28:0:99999996	ermA:98:31	ermA:98:31			aacAaphD:98:33	mecA:98:31		mecA:98:31
DAR5820	grlA_S80F-S80F:39:0:99999994;gyrA_S84L-S84L:33:0:99999995	ermA:98:31	ermA:98:31			aacAaphD:98:33	mecA:98:30		mecA:98:30;blaZ:100:31
DAR5821	grlA_S80F-S80F:28:0:99999996;gyrA_S84L-S84L:33:0:99999995	ermA:98:31	ermA:98:31			aacAaphD:98:34	mecA:98:29		mecA:98:29;blaZ:100:31
DAR5822	grlA_S80F-S80F:36:0:99999995;gyrA_S84L-S84L:30:0:99999996	ermA:98:32	ermA:98:32			aacAaphD:98:34	mecA:98:31		mecA:98:31;blaZ:100:29
DAR5823	grlA_S80F-S80F:28:0:99999996;gyrA_S84L-S84L:38:0:99999994	ermA:98:32	ermA:98:32			aacAaphD:98:34	mecA:98:31		mecA:98:31;blaZ:100:30
DAR5824	grlA_S80F-S80F:34:0:99999995;gyrA_S84L-S84L:36:0:99999995	ermA:98:31	ermA:98:31			aacAaphD:98:35	mecA:98:34		mecA:98:34;blaZ:100:33
DAR5825	grlA_S80F-S80F:27:0:99999996;gyrA_S84L-S84L:20:0:99999995	ermA:98:30	ermA:98:30			aacAaphD:98:32	mecA:98:30		mecA:98:30;blaZ:100:30
DAR5826	grlA_S80F-S80F:33:0:99999995;gyrA_S84L-S84L:35:0:99999995	ermA:98:31	ermA:98:31;msrA:92:35			aacAaphD:98:33	mecA:98:31		mecA:98:31	rpoB_H481Y-H481Y:31:0:99999996
DAR5827	grlA_S80F-S80F:35:0:99999995;gyrA_S84L-S84L:30:0:99999996	ermA:98:29	ermA:98:29			aacAaphD:98:34	mecA:98:34		mecA:98:34;blaZ:100:31
DAR5828	grlA_S80F-S80F:29:0:99999996;gyrA_S84L-S84L:24:0:99999996	ermA:98:28	ermA:98:28			aacAaphD:98:34	mecA:98:29		mecA:98:29;blaZ:100:31
DAR5829	grlA_S80F-S80F:32:0:99999995;gyrA_S84L-S84L:38:0:99999994	ermA:98:26	ermA:98:26			aacAaphD:98:32	mecA:98:31		mecA:98:31;blaZ:100:28
DAR5830	grlA_S80F-S80F:41:0:99999993;gyrA_S84L-S84L:32:0:99999996	ermA:98:30	ermA:98:30			aacAaphD:98:35	mecA:98:32		mecA:98:32;blaZ:100:31
DAR5831	gyrA_S84L-S84L:33:0:99999995	ermA:98:29	ermA:98:29			aacAaphD:98:33	mecA:98:28		mecA:98:28;blaZ:100:29
DAR5832	grlA_S80F-S80F:31:0:99999996;gyrA_S84L-S84L:22:0:99999995	ermA:98:37	ermA:98:37			aacAaphD:98:35	mecA:98:32		mecA:98:32;blaZ:100:31
DAR5833	grlA_S80F-S80F:32:0:99999995;gyrA_S84L-S84L:36:0:99999994	ermA:98:31	ermA:98:31			aacAaphD:98:32	mecA:98:35		mecA:98:35;blaZ:100:31
DAR5834	grlA_S80F-S80F:24:0:99999996;gyrA_S84L-S84L:28:0:99999996	ermA:98:30	ermA:98:30			aacAaphD:98:34	mecA:98:31		mecA:98:31;blaZ:100:27
DAR5835	grlA_S80F-S80F:38:0:99999994;gyrA_S84L-S84L:22:0:99999995					aacAaphD:98:35	mecA:98:29		mecA:98:29;blaZ:100:30
DAR5836	grlA_S80F-S80F:38:0:99999994;gyrA_S84L-S84L:36:0:99999995	ermC:80:28;ermA:98:28	ermC:80:28;ermA:98:28			aacAaphD:98:35	mecA:98:35		mecA:98:35;blaZ:100:34
DAR5837	grlA_S80F-S80F:26:0:99999996;gyrA_S84L-S84L:33:0:99999995	ermA:98:34	ermA:98:34			aacAaphD:98:32	mecA:98:27		mecA:98:27;blaZ:100:36
DAR5838	grlA_S80F-S80F:34:0:99999995;gyrA_S84L-S84L:33:0:99999995	ermA:98:29	ermA:98:29			aacAaphD:98:36	mecA:98:33		mecA:98:33;blaZ:100:35
DAR5839	grlA_S80F-S80F:26:0:99999996;gyrA_S84L-S84L:18:0:99999994	ermA:98:30	ermA:98:30			aacAaphD:98:34	mecA:98:34		mecA:98:34;blaZ:100:35
DAR5840	grlA_S80F-S80F:37:0:99999994;gyrA_S84L-S84L:20:0:99999995	ermA:98:28	ermA:98:28			aacAaphD:98:35	mecA:98:35		mecA:98:35;blaZ:100:33
DAR5841	grlA_S80F-S80F:20:0:99999995;gyrA_S84L-S84L:29:0:99999996	ermA:98:30	ermA:98:30			aacAaphD:98:32	mecA:98:28		mecA:98:28;blaZ:100:29
DAR5842	grlA_S80F-S80F:23:0:99999996;gyrA_S84L-S84L:35:0:99999995	ermA:98:32	ermA:98:32			aacAaphD:98:29	mecA:98:30		mecA:98:30;blaZ:100:29
DAR5843	grlA_S80F-S80F:22:0:99999995;gyrA_S84L-S84L:29:0:99999996	ermA:98:29	ermA:98:29			aacAaphD:98:34	mecA:98:32		mecA:98:32;blaZ:100:32
DAR5844	grlA_S80F-S80F:36:0:99999994;gyrA_S84L-S84L:22:0:99999996	ermA:98:25	ermA:98:25			aacAaphD:98:27	mecA:98:25		mecA:98:25
DAR5845	grlA_S80F-S80F:29:0:99999996;gyrA_S84L-S84L:29:0:99999996	ermA:98:23	ermA:98:23			aacAaphD:98:34	mecA:98:31		mecA:98:31;blaZ:100:29
DAR5846						aacAaphD:100:33	mecA:100:31		mecA:100:31;blaZ:100:29		tetM:69:24;tetL:99:28
DAR5847	grlA_S80F-S80F:35:0:99999995;gyrA_S84L-S84L:36:0:99999995	ermA:98:29	ermA:98:29			aacAaphD:98:35	mecA:98:32		mecA:98:32;blaZ:100:33
DAR5848	grlA_S80F-S80F:31:0:99999996;gyrA_S84L-S84L:22:0:99999996	ermA:98:26	ermA:98:26			aacAaphD:98:32	mecA:98:29		mecA:98:29;blaZ:100:35
DAR5849	grlA_S80F-S80F:27:0:99999996;gyrA_S84L-S84L:26:0:99999996	ermA:98:34	ermA:98:34			aacAaphD:98:33	mecA:98:32		mecA:98:32;blaZ:100:36
DAR5850	grlA_S80F-S80F:32:0:99999995;gyrA_S84L-S84L:28:0:99999996	ermA:98:29	ermA:98:29			aacAaphD:98:32	mecA:98:29		mecA:98:29;blaZ:99:31
DAR5851	grlA_S80F-S80F:36:0:99999995;gyrA_S84L-S84L:43:0:99999992	ermA:98:30	ermA:98:30			aacAaphD:98:33	mecA:98:29		mecA:98:29;blaZ:100:30
DAR5852						aacAaphD:100:32	mecA:100:33		mecA:100:33;blaZ:100:31		tetM:68:25;tetL:99:32
DAR5853	grlA_S80F-S80F:35:0:99999995;gyrA_S84L-S84L:25:0:99999996	ermA:98:33	ermA:98:33			aacAaphD:98:33	mecA:98:29		mecA:98:29;blaZ:100:30
DAR5854	grlA_S80F-S80F:26:0:99999996;gyrA_S84L-S84L:21:0:99999995	ermA:98:31	ermA:98:31			aacAaphD:98:35	mecA:98:28		mecA:98:28;blaZ:100:29	rpoB_S464P-S464P:36:0:99999995
DAR5855	grlA_S80F-S80F:28:0:99999996;gyrA_S84L-S84L:38:0:99999994	ermA:99:29	ermA:99:29			aacAaphD:100:35	mecA:99:35		mecA:99:35;blaZ:100:32	rpoB_H481N-H481N:28:0:99999996
DAR5856	grlA_S80F-S80F:29:0:99999996;gyrA_S84L-S84L:27:0:99999996	ermA:98:29	ermA:98:29				mecA:98:31		mecA:98:31;blaZ:100:30
DAR5857	grlA_S80F-S80F:36:0:99999994;gyrA_S84L-S84L:26:0:99999996	ermA:98:29	ermA:98:29			aacAaphD:98:32	mecA:98:29		mecA:98:29;blaZ:100:31
DAR5858	grlA_S80F-S80F:34:0:99999995;gyrA_S84L-S84L:36:0:99999994	ermA:98:33	ermA:98:33			aacAaphD:98:33	mecA:98:32		mecA:98:32;blaZ:100:28
DAR5859	grlA_S80F-S80F:28:0:99999996;gyrA_S84L-S84L:37:0:99999994	ermA:98:27	ermA:98:27			aacAaphD:98:32	mecA:98:31		mecA:98:31;blaZ:100:28	rpoB_H481Y-H481Y:35:0:99999995
DAR5860	grlA_S80F-S80F:19:0:99999995;gyrA_S84L-S84L:36:0:99999994	ermA:98:30	ermA:98:30			aacAaphD:98:28	mecA:98:33		mecA:98:33;blaZ:100:31
DAR5861	grlA_S80F-S80F:24:0:99999996;gyrA_S84L-S84L:36:0:99999994	ermA:98:28	ermA:98:28			aacAaphD:98:35	mecA:98:31		mecA:98:31;blaZ:100:27
DAR5862	grlA_S80F-S80F:20:0:99999995;gyrA_S84L-S84L:22:0:99999995	ermA:98:29	ermA:98:29			aacAaphD:98:34	mecA:98:30		mecA:98:30;blaZ:100:34
DAR5863	grlA_S80F-S80F:30:0:99999996;gyrA_S84L-S84L:31:0:99999996	ermA:98:33	ermA:98:33			aacAaphD:98:34	mecA:98:33		mecA:98:33;blaZ:100:29
DAR5864	grlA_S80F-S80F:40:0:99999994;gyrA_S84L-S84L:32:0:99999996	ermA:98:29	ermA:98:29			aacAaphD:98:34	mecA:98:32		mecA:98:32;blaZ:100:26
DAR5865	grlA_S80F-S80F:19:0:99999995;gyrA_S84L-S84L:26:0:99999996	ermA:98:34	ermA:98:34			aacAaphD:98:36	mecA:98:29		mecA:98:29;blaZ:100:31
DAR5866	grlA_S80F-S80F:34:0:99999995;gyrA_S84L-S84L:38:0:99999993	ermA:98:28	ermA:98:28			aacAaphD:98:28	mecA:98:30		mecA:98:30;blaZ:100:31
DAR5868	grlA_S80F-S80F:25:0:99999996;gyrA_S84L-S84L:27:0:99999996	ermA:98:29	ermA:98:29			aacAaphD:98:28	mecA:98:29		mecA:98:29;blaZ:99:31
DAR5869	grlA_S80F-S80F:33:0:99999995;gyrA_S84L-S84L:32:0:99999995	ermA:98:66	ermA:98:66			aacAaphD:98:25	mecA:98:29		mecA:98:29;blaZ:100:30
DAR5870	grlA_S80F-S80F:23:0:99999996;gyrA_S84L-S84L:32:0:99999995	ermA:98:30	ermA:98:30			aacAaphD:98:26	mecA:98:31		mecA:98:31
DAR5871	grlA_S80F-S80F:32:0:99999995;gyrA_S84L-S84L:32:0:99999995	ermA:98:26	ermA:98:26			aacAaphD:98:29	mecA:98:31		mecA:98:31;blaZ:99:30
DAR5872	grlA_S80F-S80F:26:0:99999996;gyrA_S84L-S84L:36:0:99999994	ermA:98:27	ermA:98:27			aacAaphD:98:33	mecA:98:31		mecA:98:31;blaZ:99:30
DAR5873	grlA_S80F-S80F:29:0:99999996;gyrA_S84L-S84L:26:0:99999996	ermA:98:28	ermA:98:28			aacAaphD:98:28	mecA:98:31		mecA:98:31;blaZ:100:32
DAR5874	grlA_S80F-S80F:32:0:99999995;gyrA_S84L-S84L:35:0:99999995	ermA:98:29	ermA:98:29			aacAaphD:98:30	mecA:98:34		mecA:98:34;blaZ:100:26
DAR5875	gyrA_S84L-S84L:27:0:99999996	ermA:98:28	ermA:98:28			aacAaphD:98:32	mecA:97:31		mecA:97:31
DAR5876	gyrA_S84L-S84L:33:0:99999995	ermA:98:33	ermA:98:33			aacAaphD:98:35	mecA:97:30		mecA:97:30;blaZ:100:26
DAR5877	grlA_S80F-S80F:25:0:99999996;gyrA_S84L-S84L:39:0:99999994	ermA:98:34	ermA:98:34			aacAaphD:98:34	mecA:98:28		mecA:98:28
DAR5878	grlA_S80F-S80F:31:0:99999996;gyrA_S84L-S84L:37:0:99999994	ermA:98:31	ermA:98:31			aacAaphD:98:30	mecA:98:33		mecA:98:33;blaZ:100:32
DAR5880	grlA_S80F-S80F:37:0:99999994;gyrA_S84L-S84L:24:0:99999996	ermA:98:27	ermA:98:27			aacAaphD:98:29	mecA:98:29		mecA:98:29;blaZ:100:32
DAR5881	grlA_S80F-S80F:24:0:99999996;gyrA_S84L-S84L:25:0:99999996	ermA:98:28	ermA:98:28			aacAaphD:98:28	mecA:98:29	mupA:98:28	mecA:98:29;blaZ:100:23
DAR5882	grlA_S80F-S80F:30:0:99999996;gyrA_S84L-S84L:34:0:99999995	ermA:98:31	ermA:98:31			aacAaphD:98:28	mecA:98:29		mecA:98:29;blaZ:100:32
DAR5883	grlA_S80F-S80F:24:0:99999996;gyrA_S84L-S84L:30:0:99999996	ermA:98:28	ermA:98:28			aacAaphD:98:30	mecA:98:30		mecA:98:30
DAR5884	grlA_S80F-S80F:31:0:99999995;gyrA_S84L-S84L:24:0:99999996	ermA:98:30	ermA:98:30			aacAaphD:98:33	mecA:98:32		mecA:98:32;blaZ:100:32
DAR5885	grlA_S80F-S80F:16:0:99999994;gyrA_S84L-S84L:16:0:99999994	ermA:98:31	ermA:98:31			aacAaphD:98:30	mecA:98:26		mecA:98:26;blaZ:99:31
DAR5886	grlA_S80F-S80F:29:0:99999996;gyrA_S84L-S84L:20:0:99999995	ermA:98:28	ermA:98:28			aacAaphD:98:30	mecA:98:28		mecA:98:28;blaZ:100:28
DAR5887	grlA_S80F-S80F:26:0:99999996;gyrA_S84L-S84L:24:0:99999996	ermA:98:30	ermA:98:30			aacAaphD:98:30	mecA:98:26		mecA:98:26;blaZ:100:28
DAR5888	grlA_S80F-S80F:22:0:99999996;gyrA_S84L-S84L:27:0:99999996	ermA:98:29	ermA:98:29			aacAaphD:98:30	mecA:98:29		mecA:98:29;blaZ:100:31
DAR5889	grlA_S80F-S80F:34:0:99999995;gyrA_S84L-S84L:28:0:99999996	ermA:98:27	ermA:98:27			aacAaphD:98:30	mecA:98:29		mecA:98:29
DAR5890	grlA_S80F-S80F:24:0:99999996;gyrA_S84L-S84L:36:0:99999994	ermA:98:34	ermA:98:34			aacAaphD:98:28	mecA:98:32		mecA:98:32;blaZ:100:29
DAR5891	grlA_S80F-S80F:33:0:99999995;gyrA_S84L-S84L:30:0:99999996	ermA:98:27	ermA:98:27			aacAaphD:98:28	mecA:98:27		mecA:98:27;blaZ:100:27
DAR5892	grlA_S80F-S80F:29:0:99999996;gyrA_S84L-S84L:44:0:99999991	ermA:98:25	ermA:98:25			aacAaphD:98:28	mecA:98:29		mecA:98:29;blaZ:100:31
DAR5893	grlA_S80F-S80F:35:0:99999995;gyrA_S84L-S84L:37:0:99999994	ermA:98:29	ermA:98:29			aacAaphD:98:30	mecA:98:28		mecA:98:28
DAR5894	grlA_S80F-S80F:34:0:99999995;gyrA_S84L-S84L:36:0:99999994	ermA:98:27	ermA:98:27			aacAaphD:98:26	mecA:98:32		mecA:98:32;blaZ:100:27
DAR5895	grlA_S80F-S80F:37:0:99999994;gyrA_S84L-S84L:18:0:99999994	ermA:98:27	ermA:98:27			aacAaphD:98:30	mecA:98:34		mecA:98:34;blaZ:100:33
DAR5896	grlA_S80F-S80F:23:0:99999996;gyrA_S84L-S84L:30:0:99999996	ermA:98:28	ermA:98:28			aacAaphD:98:29	mecA:98:31		mecA:98:31;blaZ:100:33
DAR5897	grlA_S80F-S80F:25:0:99999996;gyrA_S84L-S84L:22:0:99999996	ermA:98:32	ermA:98:32			aacAaphD:98:32	mecA:98:30		mecA:98:30
DAR5898	grlA_S80F-S80F:29:0:99999996;gyrA_S84L-S84L:29:0:99999996	ermA:98:27	ermA:98:27			aacAaphD:98:28	mecA:98:33		mecA:98:33;blaZ:100:29
DAR948							mecA:100:30		mecA:100:30;blaZ:94:36		tetM:95:28
DAR951		ermC:97:31;ermA:100:60	ermC:97:31;ermA:100:60			aacAaphD:100:33	mecA:100:29	mupA:97:30	mecA:100:29;blaZ:100:30
DAR966	gyrA_S84L-S84L:30:0:99999996	ermA:100:29	ermA:100:29				mecA:100:29		mecA:100:29;blaZ:100:27
ED98	grlA_S80F-S80F:36:0:99999995
ERR033242	gyrA_S84L-S84L:32:0:99999996;grlA_S80Y-S80Y:28:0:99999996						mecA:100:30		mecA:100:30;blaZ:100:32		tetK:100:32
ERR033268							mecA:100:30		mecA:100:30;blaZ:100:29
ERR033293	grlA_S80F-S80F:35:0:99999995;gyrA_S84L-S84L:24:0:99999996								blaZ:100:30
ERR033313	grlA_S80F-S80F:31:0:99999996;gyrA_S84L-S84L:31:0:99999996	ermA:100:31	ermA:100:31			aacAaphD:100:34	mecA:99:29		mecA:99:29;blaZ:100:28
ERR033335	grlA_S80F-S80F:35:0:99999995;gyrA_S84L-S84L:33:0:99999996	ermA:100:34	ermA:100:34			aacAaphD:100:35	mecA:99:33		mecA:99:33;blaZ:100:36	rpoB_H481N-H481N:32:0:99999996
ERR033346							mecA:100:31		mecA:100:31;blaZ:100:34
ERR033356	grlA_S80F-S80F:39:0:99999994;gyrA_S84L-S84L:32:0:99999996	ermA:100:29	ermA:100:29				mecA:100:31		mecA:100:31;blaZ:100:33
ERR033359		ermA:100:31	ermA:100:31				mecA:100:30		mecA:100:30;blaZ:100:31
ERR033360	grlA_S80F-S80F:32:0:99999996;gyrA_S84L-S84L:29:0:99999996	ermA:100:34	ermA:100:34				mecA:100:34		mecA:100:34
ERR033371			msrA:100:33
ERR033409	grlA_S80F-S80F:36:0:99999995;gyrA_S84L-S84L:38:0:99999994	ermA:100:28	ermA:100:28			aacAaphD:100:33	mecA:99:34		mecA:99:34;blaZ:100:34
ERR033417	grlA_S80F-S80F:29:0:99999996;gyrA_S84L-S84L:42:0:99999993	ermA:100:25	ermA:100:25			aacAaphD:100:34	mecA:99:34		mecA:99:34
ERR033419	grlA_S80F-S80F:28:0:99999996;gyrA_S84L-S84L:27:0:99999996	ermA:98:30	ermA:98:30			aacAaphD:100:34	mecA:99:32		mecA:99:32;blaZ:100:32	rpoB_H481N-H481N:30:0:99999996
ERR033447		ermC:97:39	ermC:97:39
ERR033448	grlA_S80F-S80F:25:0:99999996						mecA:100:33		mecA:100:33;blaZ:100:26
ERR033453	gyrA_S84L-S84L:29:0:99999996;grlA_S80Y-S80Y:27:0:99999996						mecA:100:33		mecA:100:33;blaZ:100:29		tetK:100:32
ERR033482	grlA_S80F-S80F:30:0:99999996;gyrA_S84L-S84L:34:0:99999995	ermA:100:37	ermA:100:37	fus_H457Y-H457Y:32:0:99999996			mecA:100:31		mecA:100:31
ERR033504					fusC:78:28		mecA:100:35		mecA:100:35;blaZ:100:32
ERR033522	gyrA_S84L-S84L:32:0:99999996;grlA_S80Y-S80Y:34:0:99999995	ermC:97:33	ermC:97:33			aacAaphD:100:35	mecA:100:34		mecA:100:34;blaZ:100:33
ERR033525	grlA_S80F-S80F:29:0:99999996;gyrA_S84L-S84L:28:0:99999996		msrA:100:28				mecA:100:31		mecA:100:31;blaZ:100:35
ERR033527	grlA_S80F-S80F:30:0:99999996;gyrA_S84L-S84L:20:0:99999995		msrA:100:30				mecA:100:32		mecA:100:32;blaZ:100:29
ERR033530	grlA_S80F-S80F:27:0:99999996;gyrA_S84L-S84L:21:0:99999995	ermA:100:34	ermA:100:34			aacAaphD:100:34	mecA:99:32		mecA:99:32;blaZ:100:32
ERR033531	grlA_S80F-S80F:22:0:99999995;gyrA_S84L-S84L:34:0:99999995						mecA:100:33		mecA:100:33
ERR033541									blaZ:100:32		tetM:95:31
ERR033544	grlA_S80F-S80F:30:0:99999996;gyrA_S84L-S84L:34:0:99999995	ermA:100:31	ermA:100:31			aacAaphD:100:33	mecA:99:32		mecA:99:32;blaZ:100:32	rpoB_H481Y-H481Y:40:0:99999994
ERR033554									blaZ:100:34
ERR033585									blaZ:100:27
ERR033596	grlA_S80F-S80F:27:0:99999996;gyrA_S84L-S84L:37:0:99999994	ermA:100:33	ermA:100:33			aacAaphD:100:35	mecA:99:32		mecA:99:32;blaZ:100:34
ERR033617
ERR033642	grlA_S80F-S80F:28:0:99999996;gyrA_S84L-S84L:36:0:99999995	ermA:100:34	ermA:100:34	fus_A71V-A71V:33:0:99999996;fus_H457Y-H457Y:35:0:99999995			mecA:100:29		mecA:100:29;blaZ:100:28
ERR033646	grlA_S80F-S80F:35:0:99999995;gyrA_S84L-S84L:24:0:99999996	ermA:100:35	ermA:100:35				mecA:100:32		mecA:100:32;blaZ:100:30
ERR033704	gyrA_S84L-S84L:35:0:99999995	ermA:100:27	ermA:100:27				mecA:100:33		mecA:100:33;blaZ:100:35
HOU1444-VR						aacAaphD:99:33			blaZ:100:32			dfrG:100:29	vanA:100:32
HOU1445-VS									blaZ:100:35			dfrG:100:29
ISU1002		ermC:91:48	ermC:91:48				mecA:100:30		mecA:100:30		tetL:74:31
ISU871	grlA_S80F-S80F:36:0:99999995;gyrA_S84L-S84L:26:0:99999996	ermC:85:64	ermC:85:64			aacAaphD:100:29	mecA:100:29		mecA:100:29;blaZ:100:27
ISU882	grlA_S80F-S80F:31:0:99999996;gyrA_S84L-S84L:52:0:99999987	ermC:84:92	ermC:84:92			aacAaphD:100:32	mecA:100:30		mecA:100:30;blaZ:100:31
ISU936	grlA_S80F-S80F:27:0:99999996						mecA:100:32		mecA:100:32;blaZ:100:32		tetL:80:28
ISU979	grlA_S80F-S80F:28:0:99999996						mecA:100:31		mecA:100:31;blaZ:100:34		tetL:67:17
JH1	gyrA_S84L	ermA	ermA				mecA		mecA
M0102	grlA_S80F-S80F:39:0:99999994;gyrA_S84L-S84L:33:0:99999995	ermA:100:60	ermA:100:60				mecA:100:33		mecA:100:33
M0103	gyrA_S84L-S84L:23:0:99999996	ermA:100:27	ermA:100:27;msrA:100:32				mecA:100:30		mecA:100:30;blaZ:94:22
M0150	gyrA_S84L-S84L:29:0:99999996	ermA:100:30	ermA:100:30;msrA:100:30				mecA:100:28		mecA:100:28;blaZ:94:26
M0173		ermA:100:27	ermA:100:27				mecA:100:29		mecA:100:29;blaZ:100:27
M0192	gyrA_S84L-S84L:31:0:99999996	ermA:100:31	ermA:100:31				mecA:100:29		mecA:100:29;blaZ:100:31
M0326	gyrA_S84L-S84L:30:0:99999996	ermA:100:30	ermA:100:30;msrA:100:31				mecA:100:31		mecA:100:31;blaZ:94:24
M0329	grlA_S80F-S80F:25:0:99999996;gyrA_S84L-S84L:27:0:99999996	ermA:100:63	ermA:100:63			aacAaphD:100:29	mecA:100:30		mecA:100:30;blaZ:96:32			dfrA:100:29;dfrC:86:28
M0347	gyrA_S84L-S84L:26:0:99999996	ermA:100:30	ermA:100:30				mecA:100:30		mecA:100:30;blaZ:100:31
M0364	gyrA_S84L-S84L:31:0:99999996	ermA:100:61	ermA:100:61				mecA:100:31		mecA:100:31;blaZ:98:30
M0450	gyrA_S84L-S84L:25:0:99999996	ermA:100:27	ermA:100:27				mecA:100:29		mecA:100:29;blaZ:100:35
M0467	gyrA_S84L-S84L:37:0:99999994	ermA:100:65	ermA:100:65				mecA:100:28		mecA:100:28;blaZ:100:29
M0478	gyrA_S84L-S84L:34:0:99999995	ermA:100:56	ermA:100:56			aacAaphD:100:31	mecA:100:33		mecA:100:33;blaZ:96:30			dfrA:100:30;dfrC:86:29
M0494									blaZ:100:32
M0528	grlA_S80F-S80F:27:0:99999996;gyrA_S84L-S84L:27:0:99999996	ermA:100:89	ermA:100:89			aacAaphD:100:31	mecA:100:29		mecA:100:29;blaZ:100:29	rpoB_H481N-H481N:28:0:99999996		dfrA:100:31;dfrC:86:31
M0536	gyrA_S84L-S84L:26:0:99999996;grlA_S80Y-S80Y:25:0:99999996	ermA:100:61	ermA:100:61				mecA:100:28		mecA:100:28;blaZ:96:60
M0539		ermA:100:32	ermA:100:32;msrA:100:30				mecA:100:32		mecA:100:32;blaZ:94:26
M0547		ermA:100:32	ermA:100:32;msrA:99:27				mecA:100:31		mecA:100:31;blaZ:94:26
M0565	gyrA_S84L-S84L:38:0:99999994	ermA:100:107	ermA:100:107				mecA:100:30		mecA:100:30;blaZ:100:30
M0580		ermA:100:67	ermA:100:67;msrA:100:31				mecA:100:27		mecA:100:27;blaZ:94:21
M0602	gyrA_S84L-S84L:33:0:99999995	ermA:100:61	ermA:100:61;msrA:100:32				mecA:100:30		mecA:100:30;blaZ:94:36
M0622	gyrA_S84L-S84L:46:0:99999991	ermA:100:66	ermA:100:66				mecA:100:27		mecA:100:27;blaZ:98:33
M0676		ermA:100:57	ermA:100:57				mecA:100:33		mecA:100:33;blaZ:100:31
M0687	grlA_S80F-S80F:32:0:99999995;gyrA_S84L-S84L:36:0:99999994	ermC:97:33;ermA:100:56	ermC:97:33;ermA:100:56			aacAaphD:100:29	mecA:100:28		mecA:100:28;blaZ:100:27	rpoB_H481N-H481N:35:0:99999995		dfrA:100:23;dfrC:86:22
M0692	gyrA_S84L-S84L:27:0:99999996	ermA:100:33	ermA:100:33				mecA:100:28		mecA:100:28
M0719	gyrA_S84L-S84L:37:0:99999994	ermA:100:26	ermA:100:26;msrA:100:29				mecA:100:30		mecA:100:30;blaZ:94:34	rpoB_H481N-H481N:23:0:99999996
M0769	gyrA_S84L-S84L:26:0:99999996	ermA:100:129	ermA:100:129;msrA:100:34				mecA:100:28		mecA:100:28;blaZ:94:23
M0780		ermA:100:58	ermA:100:58				mecA:100:33		mecA:100:33;blaZ:100:32
M0799	gyrA_S84L-S84L:33:0:99999995	ermA:100:33	ermA:100:33;msrA:100:31				mecA:100:24		mecA:100:24;blaZ:94:35
M0823		ermA:100:94	ermA:100:94;msrA:100:28				mecA:100:30		mecA:100:30;blaZ:94:31
M0844	gyrA_S84L-S84L:25:0:99999996	ermA:100:26	ermA:100:26				mecA:100:32		mecA:100:32;blaZ:100:30
M0934	gyrA_S84L-S84L:37:0:99999994	ermA:100:27	ermA:100:27;msrA:100:29				mecA:100:32		mecA:100:32;blaZ:94:22
M0943	gyrA_S84L-S84L:32:0:99999996	ermA:100:57	ermA:100:57				mecA:100:27		mecA:100:27;blaZ:100:29
M0944	gyrA_S84L-S84L:29:0:99999996	ermA:100:99	ermA:100:99				mecA:99:31		mecA:99:31;blaZ:100:32
M0953	gyrA_S84L-S84L:28:0:99999996	ermA:100:57	ermA:100:57				mecA:100:31		mecA:100:31;blaZ:100:34
M0998	gyrA_S84L-S84L:37:0:99999994	ermA:100:62	ermA:100:62				mecA:100:31		mecA:100:31;blaZ:100:29
M0999		ermA:100:58	ermA:100:58				mecA:100:31		mecA:100:31;blaZ:100:31
M1010	gyrA_S84L-S84L:20:0:99999995	ermA:100:58	ermA:100:58				mecA:100:27		mecA:100:27;blaZ:100:29
M1015	grlA_S80F-S80F:29:0:99999996;gyrA_S84L-S84L:28:0:99999996	ermA:100:66	ermA:100:66				mecA:100:31		mecA:100:31;blaZ:100:31
M1016	gyrA_S84L-S84L:38:0:99999994	ermA:100:57	ermA:100:57				mecA:100:30		mecA:100:30;blaZ:100:28
M1037	gyrA_S84L-S84L:26:0:99999996	ermA:100:125	ermA:100:125				mecA:100:28		mecA:100:28;blaZ:100:32
MEX1	grlA_S80F-S80F:22:0:99999995;gyrA_S84L-S84L:32:0:99999996	ermA:100:32	ermA:100:32				mecA:100:30		mecA:100:30;blaZ:94:38
MEX14	grlA_S80F-S80F:27:0:99999996;gyrA_S84L-S84L:35:0:99999995	ermA:100:34	ermA:100:34				mecA:100:32		mecA:100:32;blaZ:96:30
MEX16	grlA_S80F-S80F:40:0:99999994;gyrA_S84L-S84L:30:0:99999996	ermA:100:30	ermA:100:30				mecA:100:29		mecA:100:29;blaZ:98:31
MEX17	grlA_S80F-S80F:32:0:99999996;gyrA_S84L-S84L:24:0:99999996	ermA:100:33	ermA:100:33				mecA:100:30		mecA:100:30;blaZ:94:33
MEX18	grlA_S80F-S80F:34:0:99999995;gyrA_S84L-S84L:29:0:99999996	ermA:100:29	ermA:100:29				mecA:100:30		mecA:100:30;blaZ:96:38
MEX2	grlA_S80F-S80F:34:0:99999995;gyrA_S84L-S84L:34:0:99999995	ermA:100:28	ermA:100:28				mecA:100:33		mecA:100:33;blaZ:98:30
MEX20	grlA_S80F-S80F:38:0:99999994;gyrA_S84L-S84L:38:0:99999994	ermA:100:32	ermA:100:32				mecA:100:29		mecA:100:29;blaZ:98:36
MEX24	grlA_S80F-S80F:31:0:99999996;gyrA_S84L-S84L:24:0:99999996	ermA:100:34	ermA:100:34				mecA:100:33		mecA:100:33;blaZ:98:35
MEX25	grlA_S80F-S80F:22:0:99999995;gyrA_S84L-S84L:27:0:99999996	ermA:100:28	ermA:100:28				mecA:100:34		mecA:100:34;blaZ:97:30
MEX26	grlA_S80F-S80F:29:0:99999996;gyrA_S84L-S84L:45:0:99999991	ermA:100:28	ermA:100:28				mecA:100:31		mecA:100:31;blaZ:100:34	rpoB_A477D-A477D:31:0:99999996		dfrA:84:27;dfrC:70:24
MEX27	gyrA_S84L-S84L:27:0:99999996	ermA:100:26	ermA:100:26				mecA:100:33		mecA:100:33;blaZ:86:27
MEX28	grlA_S80F-S80F:37:0:99999994;gyrA_S84L-S84L:27:0:99999996	ermA:100:29	ermA:100:29				mecA:100:31		mecA:100:31;blaZ:98:32
MEX29	grlA_S80F-S80F:27:0:99999996;gyrA_S84L-S84L:29:0:99999996	ermA:100:32	ermA:100:32				mecA:100:30		mecA:100:30;blaZ:96:32
MEX3	grlA_S80F-S80F:25:0:99999996;gyrA_S84L-S84L:31:0:99999996	ermA:100:30	ermA:100:30			aacAaphD:100:33	mecA:100:34	mupA:98:33	mecA:100:34;blaZ:90:28			dfrA:100:31;dfrC:86:30
MEX30	grlA_S80F-S80F:35:0:99999995;gyrA_S84L-S84L:27:0:99999996	ermA:100:33	ermA:100:33				mecA:100:33		mecA:100:33;blaZ:98:38
MEX31	grlA_S80F-S80F:30:0:99999996;gyrA_S84L-S84L:19:0:99999995	ermA:100:34	ermA:100:34				mecA:99:34		mecA:99:34;blaZ:96:30
MEX33	grlA_S80F-S80F:31:0:99999996;gyrA_S84L-S84L:30:0:99999996	ermA:100:33	ermA:100:33				mecA:99:31		mecA:99:31;blaZ:98:38
MEX34	grlA_S80F-S80F:27:0:99999996;gyrA_S84L-S84L:24:0:99999996	ermA:100:29	ermA:100:29				mecA:99:29		mecA:99:29;blaZ:96:35
MEX40	grlA_S80F-S80F:26:0:99999996;gyrA_S84L-S84L:34:0:99999995	ermA:100:31	ermA:100:31				mecA:100:32		mecA:100:32;blaZ:100:28
MEX41	grlA_S80F-S80F:26:0:99999996;gyrA_S84L-S84L:27:0:99999996	ermA:100:28	ermA:100:28				mecA:100:33		mecA:100:33;blaZ:100:33
MEX42	grlA_S80F-S80F:26:0:99999996;gyrA_S84L-S84L:35:0:99999995	ermA:100:32	ermA:100:32				mecA:100:31		mecA:100:31;blaZ:100:34
MEX43		ermA:100:32	ermA:100:32				mecA:99:32		mecA:99:32;blaZ:96:28	rpoB_H481N-H481N:25:0:99999996
MEX46	grlA_S80F-S80F:32:0:99999996;gyrA_S84L-S84L:31:0:99999996	ermA:100:32	ermA:100:32				mecA:100:33		mecA:100:33;blaZ:95:32
MEX47	grlA_S80F-S80F:38:0:99999995;gyrA_S84L-S84L:33:0:99999996	ermA:100:28	ermA:100:28				mecA:100:28		mecA:100:28;blaZ:94:31
MEX48	grlA_S80F-S80F:20:0:99999995;gyrA_S84L-S84L:32:0:99999996	ermA:100:31	ermA:100:31				mecA:100:32		mecA:100:32;blaZ:96:31
MEX5	grlA_S80F-S80F:35:0:99999995;gyrA_S84L-S84L:26:0:99999996	ermA:100:25	ermA:100:25				mecA:100:31		mecA:100:31;blaZ:96:28
MEX50	grlA_S80F-S80F:26:0:99999996;gyrA_S84L-S84L:25:0:99999996	ermA:100:29	ermA:100:29				mecA:100:29		mecA:100:29;blaZ:96:30
MEX51	grlA_S80F-S80F:30:0:99999996;gyrA_S84L-S84L:31:0:99999996	ermA:100:28	ermA:100:28				mecA:100:28		mecA:100:28;blaZ:98:37
MEX52	grlA_S80F-S80F:30:0:99999996;gyrA_S84L-S84L:29:0:99999996	ermA:100:25	ermA:100:25				mecA:99:29		mecA:99:29;blaZ:96:34
MEX53	grlA_S80F-S80F:39:0:99999994;gyrA_S84L-S84L:43:0:99999992	ermA:100:26	ermA:100:26				mecA:100:28		mecA:100:28;blaZ:96:36
MEX56	grlA_S80F-S80F:29:0:99999996;gyrA_S84L-S84L:42:0:99999993	ermA:100:32	ermA:100:32				mecA:99:30		mecA:99:30;blaZ:98:32
MEX57	grlA_S80F-S80F:43:0:99999993;gyrA_S84L-S84L:28:0:99999996	ermA:100:29	ermA:100:29				mecA:100:30		mecA:100:30;blaZ:96:33
MEX58	grlA_S80F-S80F:31:0:99999996;gyrA_S84L-S84L:25:0:99999996	ermA:100:30	ermA:100:30				mecA:100:33		mecA:100:33;blaZ:94:30
MEX59	grlA_S80F-S80F:32:0:99999996;gyrA_S84L-S84L:36:0:99999995	ermA:100:33	ermA:100:33				mecA:100:29		mecA:100:29;blaZ:94:27
MEX60	grlA_S80F-S80F:24:0:99999996;gyrA_S84L-S84L:36:0:99999995	ermA:100:33	ermA:100:33				mecA:100:30		mecA:100:30;blaZ:98:37
MEX7	grlA_S80F-S80F:31:0:99999996;gyrA_S84L-S84L:37:0:99999994	ermA:100:25	ermA:100:25				mecA:100:32		mecA:100:32;blaZ:96:37
MEX8	grlA_S80F-S80F:25:0:99999996;gyrA_S84L-S84L:37:0:99999994	ermA:100:29	ermA:100:29				mecA:100:27		mecA:100:27;blaZ:93:33
MEX9	grlA_S80F-S80F:28:0:99999996;gyrA_S84L-S84L:21:0:99999995	ermA:100:29	ermA:100:29				mecA:100:29		mecA:100:29;blaZ:96:29
N315		ermA:100:149	ermA:100:149				mecA:100:30		mecA:100:30
NMRSA0015		ermA:100:32	ermA:100:32				mecA:100:29		mecA:100:29;blaZ:100:30
NMRSA0016		ermA:100:27	ermA:100:27				mecA:100:32		mecA:100:32;blaZ:97:36
NMRSA0019		ermA:100:27	ermA:100:27				mecA:100:30		mecA:100:30;blaZ:100:33
NMRSA0027		ermA:100:34	ermA:100:34				mecA:100:29		mecA:100:29;blaZ:100:32
NMRSA0034		ermA:100:32	ermA:100:32	fus_E444K-E444K:29:0:99999996			mecA:100:31		mecA:100:31;blaZ:99:37
NMRSA0048		ermA:100:28	ermA:100:28				mecA:100:33		mecA:100:33;blaZ:99:31
NMRSA0049	gyrA_S84L-S84L:28:0:99999996	ermA:100:30	ermA:100:30				mecA:100:31		mecA:100:31;blaZ:100:36
NMRSA0050		ermA:100:28	ermA:100:28				mecA:100:32		mecA:100:32;blaZ:99:39
NMRSA0053		ermA:100:31	ermA:100:31				mecA:100:33		mecA:100:33;blaZ:100:30
NMRSA0065		ermA:100:31	ermA:100:31				mecA:100:32		mecA:100:32;blaZ:100:30
NMRSA0070	gyrA_S84L-S84L:33:0:99999995	ermA:100:33	ermA:100:33				mecA:100:32		mecA:100:32
NMRSA0072		ermA:100:31	ermA:100:31				mecA:100:32		mecA:100:32;blaZ:100:30
NMRSA0084	gyrA_S84L-S84L:48:0:99999990	ermA:100:35	ermA:100:35				mecA:99:31		mecA:99:31
NMRSA0085	gyrA_S84L-S84L:35:0:99999995	ermA:100:26	ermA:100:26				mecA:99:33		mecA:99:33;blaZ:99:38
NMRSA0093		ermA:100:32	ermA:100:32				mecA:100:32		mecA:100:32;blaZ:100:33
NMRSA0095		ermA:100:32	ermA:100:32				mecA:99:32		mecA:99:32
NMRSA0122	gyrA_S84L-S84L:22:0:99999995	ermA:100:34	ermA:100:34				mecA:100:33		mecA:100:33;blaZ:100:34
NMRSA0123	gyrA_S84L-S84L:28:0:99999996	ermA:100:36	ermA:100:36				mecA:99:32		mecA:99:32;blaZ:95:38
NMRSA0124		ermA:100:35	ermA:100:35				mecA:100:31		mecA:100:31;blaZ:100:35
NMRSA0131		ermA:100:26	ermA:100:26				mecA:96:31		mecA:96:31;blaZ:100:32
NMRSA0144		ermA:100:24	ermA:100:24				mecA:100:32		mecA:100:32;blaZ:100:29
NMRSA0150		ermA:100:28	ermA:100:28				mecA:100:32		mecA:100:32;blaZ:100:29
NMRSA0164		ermA:100:27	ermA:100:27				mecA:100:31		mecA:100:31;blaZ:100:31
NMRSA0185		ermA:97:33	ermA:97:33				mecA:100:31		mecA:100:31;blaZ:100:30	rpoB_A477D-A477D:38:0:99999995;rpoB_D471G-D471G:38:0:99999995
NMRSA0194	gyrA_S84L-S84L:28:0:99999996	ermA:100:37	ermA:100:37				mecA:100:33		mecA:100:33;blaZ:100:30
NMRSA0196		ermA:100:34	ermA:100:34				mecA:100:31		mecA:100:31;blaZ:100:28
NMRSA0209		ermA:100:29	ermA:100:29				mecA:100:34		mecA:100:34;blaZ:100:33
NMRSA0219	gyrA_S84L-S84L:23:0:99999996	ermA:100:33	ermA:100:33				mecA:99:31		mecA:99:31;blaZ:100:33
NMRSA0221		ermA:100:30	ermA:100:30				mecA:100:31		mecA:100:31;blaZ:99:32
NMRSA0225		ermA:100:31	ermA:100:31				mecA:100:31		mecA:100:31;blaZ:100:34
NMRSA0228		ermA:100:32	ermA:100:32				mecA:100:32		mecA:100:32;blaZ:100:37
NMRSA0234		ermA:100:28	ermA:100:28				mecA:99:32		mecA:99:32;blaZ:100:33
NMRSA0252		ermA:100:30	ermA:100:30				mecA:100:30		mecA:100:30;blaZ:100:32
NMRSA0257	gyrA_S84L-S84L:31:0:99999996	ermA:100:27	ermA:100:27				mecA:99:34		mecA:99:34;blaZ:100:29
NMRSA0269	grlA_S80F-S80F:30:0:99999996;gyrA_S84L-S84L:34:0:99999995	ermA:100:32	ermA:100:32				mecA:100:29		mecA:100:29
NMRSA0274		ermA:100:32	ermA:100:32				mecA:100:34		mecA:100:34
SS0702
SS0707
SS0711
SS0715
SS0726
UA796	grlA_S80F-S80F:28:0:99999996;gyrA_S84L-S84L:24:0:99999996					aacAaphD:98:33	mecA:98:32		mecA:98:32;blaZ:100:30
UA872	grlA_S80F-S80F:32:0:99999996;gyrA_S84L-S84L:37:0:99999994	ermA:98:36	ermA:98:36				mecA:97:32		mecA:97:32;blaZ:95:34
UA913							mecA:100:30		mecA:100:30;blaZ:100:29
UA925							mecA:100:31		mecA:100:31;blaZ:100:29
UA938							mecA:100:32		mecA:100:32;blaZ:100:33
UB354	gyrA_S84L-S84L:25:0:99999996	ermA:98:28	ermA:98:28			aacAaphD:98:36	mecA:97:31		mecA:97:31
UB439	gyrA_S84L-S84L:28:0:99999996	ermC:97:30;ermA:100:30	ermC:97:30;ermA:100:30				mecA:100:29		mecA:100:29	rpoB_H481N-H481N:35:0:99999995
UB466	gyrA_S84L-S84L:33:0:99999995	ermC:97:31;ermA:100:21	ermC:97:31;ermA:100:21				mecA:100:27		mecA:100:27;blaZ:60:13	rpoB_H481N-H481N:19:0:99999995
UB476			msrA:58:13						blaZ:100:27
UB479	grlA_S80F-S80F:32:0:99999996;gyrA_S84L-S84L:34:0:99999995	ermC:97:35;ermA:100:34	ermC:97:35;ermA:100:34				mecA:100:34		mecA:100:34	rpoB_H481N-H481N:22:0:99999995
UB501									blaZ:88:30
UB512		ermA:100:31	ermA:100:31;msrA:100:32				mecA:100:31		mecA:100:31;blaZ:94:24
UB514		ermA:100:32	ermA:100:32;msrA:100:33				mecA:99:32		mecA:99:32;blaZ:94:23
UB526	gyrA_S84L-S84L:33:0:99999995	ermA:100:30;lnuA:96:29	ermA:100:30				mecA:100:31		mecA:100:31;blaZ:100:36
UB572	gyrA_S84L-S84L:27:0:99999996	ermC:97:34;ermA:100:32	ermC:97:34;ermA:100:32				mecA:100:30		mecA:100:30;blaZ:100:35
UB583		ermA:100:31	ermA:100:31;msrA:100:31				mecA:100:29		mecA:100:29;blaZ:94:23
UB590	gyrA_S84L-S84L:32:0:99999996	ermA:98:27	ermA:98:27			aacAaphD:98:36	mecA:97:29		mecA:97:29
UB591	gyrA_S84L-S84L:28:0:99999996						mecA:97:31		mecA:97:31
UB594	grlA_S80F-S80F:36:0:99999995						mecA:100:33		mecA:100:33;blaZ:100:30			dfrG:100:32
UB599							mecA:100:33		mecA:100:33;blaZ:100:31
UB605	gyrA_S84L-S84L:26:0:99999996	ermA:100:36	ermA:100:36				mecA:100:31		mecA:100:31;blaZ:100:33
UB657							mecA:96:32		mecA:96:32;blaZ:100:33
UB662							mecA:100:30		mecA:100:30;blaZ:100:34
UB670							mecA:100:31		mecA:100:31;blaZ:100:29
UC16	grlA_S80F-S80F:21:0:99999995;gyrA_S84L-S84L:28:0:99999996						mecA:98:29		mecA:98:29;blaZ:100:31
UC279	gyrA_S84L-S84L:31:0:99999996	ermA:100:24	ermA:100:24				mecA:100:33		mecA:100:33;blaZ:100:30
UCI01	gyrA_S84L-S84L:32:0:99999996	ermA:100:36	ermA:100:36				mecA:100:30		mecA:100:30;blaZ:100:26
UCI02	gyrA_S84L-S84L:30:0:99999996	ermA:100:33	ermA:100:33				mecA:100:34		mecA:100:34
UCI05	gyrA_S84L-S84L:27:0:99999996	ermA:100:30	ermA:100:30				mecA:100:31		mecA:100:31;blaZ:98:36
UCI06							mecA:100:32		mecA:100:32;blaZ:100:32
UCI10	grlA_S80F-S80F:30:0:99999996;gyrA_S84L-S84L:33:0:99999995	ermA:100:33	ermA:100:33;msrA:100:30				mecA:100:28		mecA:100:28;blaZ:94:30
UCI13	gyrA_S84L-S84L:31:0:99999996	ermA:100:34	ermA:100:34				mecA:100:32		mecA:100:32
UCI14	grlA_S80F-S80F:34:0:99999995;gyrA_S84L-S84L:28:0:99999996	ermA:100:32	ermA:100:32;msrA:89:28				mecA:100:30	mupA:98:28	mecA:100:30;blaZ:100:55
UCI15	gyrA_S84L-S84L:30:0:99999996	ermA:100:36	ermA:100:36				mecA:100:31		mecA:100:31;blaZ:100:32
UCI16	gyrA_S84L-S84L:37:0:99999994	ermA:100:33	ermA:100:33				mecA:100:30		mecA:100:30;blaZ:100:33
UCI18	gyrA_S84L-S84L:42:0:99999993						mecA:100:31		mecA:100:31;blaZ:100:27
UCI20		ermA:100:33	ermA:100:33				mecA:100:29		mecA:100:29
UCI22	grlA_S80F-S80F:28:0:99999996;gyrA_S84L-S84L:30:0:99999996	ermA:100:33	ermA:100:33;msrA:89:29				mecA:100:30		mecA:100:30;blaZ:100:30
UCI23	gyrA_S84L-S84L:43:0:99999993	ermA:99:32	ermA:99:32				mecA:100:32		mecA:100:32
UCI26		ermA:100:33	ermA:100:33				mecA:100:34		mecA:100:34
UCI28		ermA:100:41	ermA:100:41				mecA:100:32		mecA:100:32;blaZ:100:38
UCI30	grlA_S80F-S80F:33:0:99999996;gyrA_S84L-S84L:24:0:99999995	ermA:100:34	ermA:100:34				mecA:100:35		mecA:100:35;blaZ:100:31
UCI31	gyrA_S84L-S84L:40:0:99999994	ermA:100:32	ermA:100:32				mecA:100:33		mecA:100:33;blaZ:100:31
UCI32	gyrA_S84L-S84L:28:0:99999996	ermA:100:28	ermA:100:28				mecA:100:33		mecA:100:33;blaZ:100:29
UCI33	grlA_S80F-S80F:46:0:99999992	ermA:100:36	ermA:100:36;msrA:89:33			aacAaphD:100:33	mecA:100:34	mupA:84:32	mecA:100:34;blaZ:100:28
UCI34	gyrA_S84L-S84L:26:0:99999996	ermA:100:33	ermA:100:33				mecA:80:29		mecA:80:29;blaZ:100:37
UCI35	grlA_S80F-S80F:24:0:99999996;gyrA_S84L-S84L:31:0:99999996	ermA:100:32	ermA:100:32				mecA:100:32		mecA:100:32
UCI36	grlA_S80F-S80F:38:0:99999994;gyrA_S84L-S84L:33:0:99999995	ermA:67:29	ermA:67:29;msrA:89:30			aacAaphD:86:30	mecA:100:32	mupA:59:24	mecA:100:32;blaZ:100:34
UCI37	grlA_S80F-S80F:28:0:99999996;gyrA_S84L-S84L:23:0:99999996	ermA:100:32	ermA:100:32			aacAaphD:100:28	mecA:100:31		mecA:100:31;blaZ:90:30
UCI38	grlA_S80F-S80F:32:0:99999996;gyrA_S84L-S84L:41:0:99999993	ermA:100:63	ermA:100:63;msrA:89:31				mecA:100:30		mecA:100:30;blaZ:100:63
UCI39	gyrA_S84L-S84L:39:0:99999994	ermA:100:35	ermA:100:35				mecA:100:31		mecA:100:31;blaZ:100:33
UCI41	grlA_S80F-S80F:34:0:99999995;gyrA_S84L-S84L:34:0:99999995	ermA:100:32	ermA:100:32			aacAaphD:100:32	mecA:100:29		mecA:100:29;blaZ:96:28
UCI42	grlA_S80F-S80F:36:0:99999995;gyrA_S84L-S84L:35:0:99999995	ermA:100:32	ermA:100:32			aacAaphD:100:32	mecA:100:28		mecA:100:28;blaZ:100:36			dfrA:100:29;dfrC:86:28
UCI47	gyrA_S84L-S84L:42:0:99999994	ermA:100:38	ermA:100:38						blaZ:81:31
UCI49		ermA:100:36	ermA:100:36				mecA:100:33		mecA:100:33
UCI51	grlA_S80F-S80F:39:0:99999994;gyrA_S84L-S84L:30:0:99999996	ermA:95:33	ermA:95:33;msrA:89:30				mecA:100:31		mecA:100:31;blaZ:100:32
UCI53	grlA_S80F-S80F:27:0:99999996;gyrA_S84L-S84L:35:0:99999995	ermA:100:35	ermA:100:35;msrA:89:29			aacAaphD:100:36	mecA:100:30	mupA:98:31	mecA:100:30;blaZ:98:55			dfrA:100:30;dfrC:86:30
UCI54	gyrA_S84L-S84L:36:0:99999996	ermA:100:43	ermA:100:43				mecA:100:39		mecA:100:39;blaZ:100:38
UCI55	grlA_S80F-S80F:39:0:99999995;gyrA_S84L-S84L:36:0:99999996	ermA:97:36	ermA:97:36;msrA:100:38				mecA:100:35		mecA:100:35;blaZ:98:32
UCI57	grlA_S80F-S80F:31:0:99999996;gyrA_S84L-S84L:25:0:99999996	ermA:100:32	ermA:100:32				mecA:100:30		mecA:100:30
UCI58		ermA:97:30	ermA:97:30				mecA:100:33		mecA:100:33;blaZ:100:35	rpoB_S464P-S464P:19:0:99999995
UCI59		ermA:100:29	ermA:100:29				mecA:100:32		mecA:100:32;blaZ:100:44
UCI60		ermA:100:39	ermA:100:39						blaZ:100:33	rpoB_S464P-S464P:22:0:99999995
UCI61	grlA_S80F-S80F:36:0:99999995;gyrA_S84L-S84L:26:0:99999996	ermA:100:34	ermA:100:34;msrA:100:29				mecA:100:31		mecA:100:31;blaZ:100:30
UCI62		ermA:100:39	ermA:100:39;msrA:100:31				mecA:100:29		mecA:100:29;blaZ:100:30
UCI63	gyrA_S84L-S84L:31:0:99999996	ermA:100:37	ermA:100:37				mecA:100:33		mecA:100:33;blaZ:100:42
UCL1184	grlA_S80F-S80F:35:0:99999995;gyrA_S84L-S84L:39:0:99999994	ermA:98:30	ermA:98:30			aacAaphD:98:34	mecA:98:30		mecA:98:30
UCL371	grlA_S80F-S80F:40:0:99999994;gyrA_S84L-S84L:25:0:99999996	ermA:98:29	ermA:98:29			aacAaphD:98:35	mecA:97:32		mecA:97:32;blaZ:100:33
UCL377	grlA_S80F-S80F:20:0:99999995;gyrA_S84L-S84L:26:0:99999996	ermA:98:32	ermA:98:32				mecA:98:28		mecA:98:28;blaZ:99:35
UCL380	grlA_S80F-S80F:35:0:99999995;gyrA_S84L-S84L:35:0:99999995	ermA:98:29	ermA:98:29			aacAaphD:98:32	mecA:98:27		mecA:98:27;blaZ:99:32	rpoB_H481N-H481N:40:0:99999993
UCL386	grlA_S80F-S80F:34:0:99999995;gyrA_S84L-S84L:34:0:99999995	ermA:98:29	ermA:98:29			aacAaphD:97:35	mecA:98:32		mecA:98:32;blaZ:99:30	rpoB_H481N-H481N:25:0:99999996
UCL398	grlA_S80F-S80F:37:0:99999994;gyrA_S84L-S84L:34:0:99999995	ermA:98:28	ermA:98:28			aacAaphD:98:33	mecA:98:28		mecA:98:28;blaZ:99:31
UCL401	gyrA_S84L-S84L:28:0:99999996	ermA:100:27	ermA:100:27				mecA:99:29		mecA:99:29;blaZ:100:36
UCL406	grlA_S80F-S80F:25:0:99999996;gyrA_S84L-S84L:27:0:99999996	ermA:98:32	ermA:98:32			aacAaphD:98:34	mecA:98:29		mecA:98:29;blaZ:99:28
UCL409	grlA_S80F-S80F:32:0:99999996;gyrA_S84L-S84L:34:0:99999995	ermC:82:31;ermA:98:33	ermC:82:31;ermA:98:33			aacAaphD:97:35	mecA:98:32		mecA:98:32;blaZ:99:41
UCL418	grlA_S80F-S80F:28:0:99999996;gyrA_S84L-S84L:33:0:99999995	ermA:98:29	ermA:98:29			aacAaphD:98:33	mecA:98:30		mecA:98:30;blaZ:100:31
UCL424	grlA_S80F-S80F:30:0:99999996;gyrA_S84L-S84L:27:0:99999996	ermA:98:34	ermA:98:34			aacAaphD:98:32	mecA:98:27		mecA:98:27;blaZ:100:30
UCL428	grlA_S80F-S80F:26:0:99999996;gyrA_S84L-S84L:24:0:99999996	ermA:98:35;lnuA:63:17	ermA:98:35			aacAaphD:98:34	mecA:98:31		mecA:98:31
UCL436	grlA_S80F-S80F:22:0:99999995;gyrA_S84L-S84L:24:0:99999996	ermA:98:24	ermA:98:24			aacAaphD:84:33	mecA:98:29		mecA:98:29;blaZ:100:32
UCL437	grlA_S80F-S80F:26:0:99999996;gyrA_S84L-S84L:27:0:99999996	ermA:98:28	ermA:98:28			aacAaphD:98:35	mecA:98:31		mecA:98:31;blaZ:100:33
UCL440	grlA_S80F-S80F:30:0:99999996;gyrA_S84L-S84L:24:0:99999996	ermC:61:16;ermA:98:28	ermC:61:16;ermA:98:28			aacAaphD:98:34	mecA:98:29		mecA:98:29;blaZ:100:30
UCL445	grlA_S80F-S80F:24:0:99999996;gyrA_S84L-S84L:24:0:99999996	ermA:98:28	ermA:98:28			aacAaphD:98:30	mecA:98:31		mecA:98:31;blaZ:99:36	rpoB_H481N-H481N:27:0:99999996
UCL450	grlA_S80F-S80F:34:0:99999995;gyrA_S84L-S84L:36:0:99999994	ermA:98:27	ermA:98:27			aacAaphD:98:33	mecA:98:30		mecA:98:30;blaZ:100:31
UCL454	grlA_S80F-S80F:38:0:99999994;gyrA_S84L-S84L:26:0:99999996	ermA:98:28	ermA:98:28			aacAaphD:98:34	mecA:98:31		mecA:98:31;blaZ:100:27
UCL720	grlA_S80F-S80F:28:0:99999996;gyrA_S84L-S84L:28:0:99999996	ermA:98:31	ermA:98:31			aacAaphD:98:33	mecA:98:31		mecA:98:31;blaZ:99:32	rpoB_H481N-H481N:25:0:99999996;rpoB_L466S-L466S:26:0:99999996
UE1131		ermA:100:28	ermA:100:28;msrA:100:34				mecA:100:29		mecA:100:29;blaZ:94:23
UE1132		ermA:100:32	ermA:100:32;msrA:100:31				mecA:100:32		mecA:100:32;blaZ:94:32
UE1142		ermA:100:33	ermA:100:33;msrA:100:29				mecA:100:29		mecA:100:29;blaZ:94:37
UE1146		ermA:100:31	ermA:100:31;msrA:100:28				mecA:100:34		mecA:100:34;blaZ:94:32
UG1092	gyrA_S84L-S84L:33:0:99999995	ermC:97:30;ermA:100:30	ermC:97:30;ermA:100:30;msrA:100:31			aacAaphD:98:33	mecA:100:31		mecA:100:31;blaZ:94:34
UG238	gyrA_S84L-S84L:25:0:99999996	ermC:97:36;ermA:100:28	ermC:97:36;ermA:100:28;msrA:100:30				mecA:100:29		mecA:100:29;blaZ:94:36
UG240	gyrA_S84L-S84L:27:0:99999996	ermC:97:34;ermA:100:36	ermC:97:34;ermA:100:36;msrA:100:33				mecA:100:30		mecA:100:30;blaZ:94:36
UG243	gyrA_S84L-S84L:31:0:99999996	ermC:97:37;ermA:100:30	ermC:97:37;ermA:100:30;msrA:100:30				mecA:100:34		mecA:100:34;blaZ:94:32
UG247	gyrA_S84L-S84L:29:0:99999996	ermC:97:28;ermA:100:33	ermC:97:28;ermA:100:33;msrA:100:32				mecA:100:31		mecA:100:31;blaZ:94:37
UG258	gyrA_S84L-S84L:26:0:99999996	ermA:100:32	ermA:100:32;msrA:99:34				mecA:100:30		mecA:100:30;blaZ:94:38
UG261	gyrA_S84L-S84L:30:0:99999996	ermC:97:32;ermA:100:31	ermC:97:32;ermA:100:31;msrA:100:32				mecA:100:28		mecA:100:28;blaZ:94:31
UG267	gyrA_S84L-S84L:21:0:99999995	ermC:97:35;ermA:100:33	ermC:97:35;ermA:100:33;msrA:100:27				mecA:100:31		mecA:100:31;blaZ:94:31		tetK:100:36
UG268							mecA:100:33		mecA:100:33;blaZ:100:31			dfrA:100:32;dfrC:86:32
UG269	gyrA_S84L-S84L:30:0:99999996	ermC:97:34;ermA:100:31	ermC:97:34;ermA:100:31;msrA:100:30				mecA:100:34		mecA:100:34;blaZ:94:32
UG275	gyrA_S84L-S84L:32:0:99999996	ermC:63:25;ermA:100:28	ermC:63:25;ermA:100:28				mecA:100:32		mecA:100:32
UG277	gyrA_S84L-S84L:51:0:99999988	ermC:97:33;ermA:100:28	ermC:97:33;ermA:100:28;msrA:100:29				mecA:100:31		mecA:100:31;blaZ:94:27
UG282	gyrA_S84L-S84L:35:0:99999995	ermC:97:34;ermA:100:25	ermC:97:34;ermA:100:25;msrA:100:31				mecA:100:30		mecA:100:30;blaZ:94:36
UG286	gyrA_S84L-S84L:40:0:99999994	ermA:100:31	ermA:100:31;msrA:100:31				mecA:100:31		mecA:100:31;blaZ:94:28
UG298	gyrA_S84L-S84L:36:0:99999995	ermC:97:31;ermA:100:38	ermC:97:31;ermA:100:38;msrA:100:30				mecA:100:34		mecA:100:34;blaZ:94:30
UG300	gyrA_S84L-S84L:24:0:99999996	ermC:97:31;ermA:100:32	ermC:97:31;ermA:100:32;msrA:100:32				mecA:100:31		mecA:100:31;blaZ:94:26
UG834	gyrA_S84L-S84L:40:0:99999994	ermA:100:31	ermA:100:31				mecA:100:33		mecA:100:33
UG875	gyrA_S84L-S84L:40:0:99999994	ermC:97:32	ermC:97:32;msrA:100:30				mecA:100:31		mecA:100:31;blaZ:94:32
UG944		ermC:97:33	ermC:97:33				mecA:99:34		mecA:99:34;blaZ:100:34
UG982		ermC:95:31	ermC:95:31				mecA:100:33		mecA:100:33;blaZ:100:31
UG993	gyrA_S84L-S84L:37:0:99999994	ermC:97:34;ermA:100:31	ermC:97:34;ermA:100:31;msrA:99:31			aacAaphD:98:32	mecA:100:30		mecA:100:30;blaZ:94:29
UMX753	grlA_S80F-S80F:37:0:99999994;gyrA_S84L-S84L:24:0:99999996	ermA:100:29	ermA:100:29				mecA:99:32		mecA:99:32;blaZ:100:37
UMX777	grlA_S80F-S80F:32:0:99999996;gyrA_S84L-S84L:32:0:99999996	ermA:100:34	ermA:100:34				mecA:100:33		mecA:100:33;blaZ:98:35
UP1027	grlA_S80F-S80F:23:0:99999996;gyrA_S84L-S84L:26:0:99999996	ermA:98:31	ermA:98:31			aacAaphD:98:32	mecA:98:29		mecA:98:29
UP106	grlA_S80F-S80F:26:0:99999996;gyrA_S84L-S84L:34:0:99999995	ermA:98:28	ermA:98:28			aacAaphD:98:34	mecA:98:31		mecA:98:31;blaZ:100:37
UP1072	grlA_S80F-S80F:24:0:99999996;gyrA_S84L-S84L:30:0:99999996	ermA:98:31	ermA:98:31			aacAaphD:98:32	mecA:98:30		mecA:98:30;blaZ:100:28
UP109	grlA_S80F-S80F:30:0:99999996;gyrA_S84L-S84L:30:0:99999996	ermA:100:35	ermA:100:35				mecA:100:29		mecA:100:29;blaZ:100:32
UP703	grlA_S80F-S80F:31:0:99999996;gyrA_S84L-S84L:38:0:99999994	ermA:98:26	ermA:98:26			aacAaphD:98:34	mecA:98:29		mecA:98:29;blaZ:100:32
UP788	grlA_S80F-S80F:26:0:99999996;gyrA_S84L-S84L:28:0:99999996	ermA:98:29	ermA:98:29			aacAaphD:98:32	mecA:98:32		mecA:98:32;blaZ:100:31
UP954	grlA_S80F-S80F:28:0:99999996;gyrA_S84L-S84L:31:0:99999996	ermA:98:27	ermA:98:27			aacAaphD:98:32	mecA:98:30		mecA:98:30
USA100-CA126		ermA:100:31	ermA:100:31				mecA:100:30		mecA:100:30;blaZ:100:30
USA100-CA248	gyrA_S84L-S84L:42:0:99999994	ermA:100:34	ermA:100:34				mecA:99:32		mecA:99:32;blaZ:100:32
USA100-NRS382	grlA_S80F-S80F:23:0:99999996;gyrA_S84L-S84L:30:0:99999996	ermC:65:17;ermA:100:30	ermC:65:17;ermA:100:30				mecA:100:31		mecA:100:31;blaZ:100:29
USA100-OR10	grlA_S80F-S80F:37:0:99999994;gyrA_S84L-S84L:37:0:99999994	ermA:97:31	ermA:97:31				mecA:100:30		mecA:100:30;blaZ:100:36
USA800-NRS387		ermC:57:29	ermC:57:29				mecA:99:33		mecA:99:33;blaZ:100:34
UV1026	gyrA_S84L-S84L:43:0:99999992	ermA:100:29	ermA:100:29;msrA:100:28				mecA:100:31	mupA:91:29	mecA:100:31;blaZ:94:38
UV1155	grlA_S80F-S80F:28:0:99999996;gyrA_S84L-S84L:39:0:99999994	ermA:98:30	ermA:98:30			aacAaphD:98:34	mecA:98:32		mecA:98:32;blaZ:100:32
UV165			msrA:100:34				mecA:100:34		mecA:100:34;blaZ:100:36		tetK:100:35
VRS1	grlA_S80F-S80F:27:0:99999996;gyrA_S84L-S84L:32:0:99999995	ermA:100:36	ermA:100:36			aacAaphD:100:32	mecA:100:30		mecA:100:30;blaZ:100:29	rpoB_H481D-H481D:23:0:99999996		dfrA:100:31;dfrC:86:29	vanA:100:29
VRS10	grlA_S80F-S80F:26:0:99999996	ermB:100:30;ermA:100:32	ermB:100:30;ermA:100:32				mecA:100:29		mecA:100:29;blaZ:100:28				vanA:100:30
VRS11a		ermB:100:82;ermA:100:28	ermB:100:82;ermA:100:28				mecA:100:30		mecA:100:30;blaZ:100:29	rpoB_H481N-H481N:32:0:99999995		dfrA:100:32;dfrC:86:31	vanA:98:28
VRS11b		ermB:100:90;ermA:97:90	ermB:100:90;ermA:97:90				mecA:100:28		mecA:100:28;blaZ:100:25	rpoB_H481N-H481N:25:0:99999996		dfrA:100:34;dfrC:86:32	vanA:98:32
VRS2	grlA_S80F-S80F:32:0:99999995;gyrA_S84L-S84L:26:0:99999996	ermB:97:29;ermA:100:32	ermB:97:29;ermA:100:32;msrA:100:29			aacAaphD:100:31	mecA:100:30		mecA:100:30;blaZ:100:32		tetK:99:34	dfrA:100:35;dfrC:86:35	vanA:98:32
VRS3a	gyrA_S84L-S84L:25:0:99999996;grlA_S80Y-S80Y:33:0:99999995	ermB:97:30;ermA:100:30	ermB:97:30;ermA:100:30;msrA:99:30			aacAaphD:100:32	mecA:100:32		mecA:100:32;blaZ:100:33				vanA:98:29
VRS4		ermB:100:31;ermA:100:33	ermB:100:31;ermA:100:33				mecA:100:33		mecA:100:33				vanA:100:25
VRS5	gyrA_S84L-S84L:33:0:99999995	ermB:100:32;ermA:100:35	ermB:100:32;ermA:100:35				mecA:100:29		mecA:100:29				vanA:100:30
VRS6	grlA_S80F-S80F:33:0:99999995;gyrA_S84L-S84L:33:0:99999995	ermC:97:34;ermA:100:31	ermC:97:34;ermA:100:31				mecA:100:30		mecA:100:30				vanA:100:32
VRS7	gyrA_S84L-S84L:29:0:99999996	ermB:100:28;ermA:100:29	ermB:100:28;ermA:100:29;msrA:100:30			aacAaphD:100:31	mecA:100:28		mecA:100:28;blaZ:100:31		tetK:99:29	dfrA:100:39;dfrC:86:38	vanA:100:29
VRS8	grlA_S80F-S80F:34:0:99999995;gyrA_S84L-S84L:24:0:99999996	ermC:97:33;ermA:100:28	ermC:97:33;ermA:100:28			aacAaphD:100:31	mecA:100:29		mecA:100:29			dfrA:100:31;dfrC:86:30	vanA:100:28
VRS9	grlA_S80F-S80F:28:0:99999996;gyrA_S84L-S84L:32:0:99999995	ermA:100:31	ermA:100:31;msrA:100:31			aacAaphD:100:33	mecA:100:29	mupA:98:29	mecA:100:29;blaZ:94:30			dfrA:100:33;dfrC:86:33	vanA:100:31

## Sheet: VirulenceFactors
GenomeID	lukFPV	lukSPV	tsst1	seq	sec	sek	sel	etb	seb	sea	sep	sed	sej	ser	fnbB	chp	scn	sak	sen	sdrE	sei	seg	sev	lukE	yent2	lukD	sem	seo
CF-Marseille	0	0	0	0	0	0	0	0	0	1	1	0	0	0	1	1	1	1	1	0	1	1	1	1	1	1	1	1
DAR104	0	0	0	0	0	0	0	0	0	0	1	1	1	1	1	1	1	1	1	1	1	1	1	1	1	1	1	1
DAR1065	0	0	0	0	0	0	0	0	0	0	0	0	0	0	1	1	1	1	1	1	1	1	1	1	1	1	1	1
DAR1067	0	0	0	0	0	0	0	0	0	0	0	0	0	0	1	1	1	1	1	1	1	1	1	1	1	1	1	1
DAR1082	0	0	0	0	0	0	0	0	0	0	0	1	1	1	1	0	0	0	1	1	1	1	1	1	1	1	1	1
DAR1083	0	0	0	0	0	0	0	0	0	0	0	0	0	0	1	1	1	1	1	1	1	1	1	1	1	1	1	1
DAR1084	0	0	0	0	0	0	0	0	0	0	0	1	1	1	1	1	1	1	1	1	1	1	1	1	1	1	1	1
DAR1086	0	0	0	0	0	0	0	0	0	0	0	0	0	0	1	1	1	1	1	1	1	1	1	1	1	1	1	1
DAR1090	0	0	1	0	0	0	0	0	0	1	1	0	0	0	1	1	1	1	1	1	1	1	1	1	1	1	1	1
DAR1157	0	0	0	0	0	0	0	0	0	1	1	1	1	1	1	0	1	1	1	1	1	1	1	1	1	1	1	1
DAR1158	0	0	0	0	0	0	0	0	0	0	0	0	1	1	1	0	0	0	1	1	1	1	1	1	1	1	1	1
DAR116	0	0	0	0	0	0	0	0	0	0	1	0	0	0	0	1	1	1	0	1	1	1	1	1	1	1	1	1
DAR1161	0	0	0	0	0	0	0	0	0	0	0	0	0	0	1	1	1	1	1	1	1	1	1	1	1	1	1	1
DAR1174	0	0	0	0	0	0	0	0	0	0	0	1	1	1	1	1	1	1	1	1	1	1	1	1	1	1	1	1
DAR1176	0	0	0	0	0	0	0	0	0	0	0	0	0	0	1	0	0	0	1	1	1	1	1	1	1	1	1	1
DAR1183	0	0	0	0	0	0	0	0	0	0	1	0	0	0	1	1	1	1	1	1	1	1	1	1	1	1	1	1
DAR1199	0	0	0	0	0	0	0	0	0	0	0	0	1	1	1	0	1	1	1	1	1	1	1	1	1	1	1	1
DAR1200	0	0	0	0	0	0	0	0	0	0	0	1	1	1	1	1	1	1	1	1	1	1	1	1	1	1	1	1
DAR126	0	0	0	0	0	0	0	0	0	0	1	0	0	0	1	1	1	1	1	1	1	1	1	1	1	1	1	1
DAR1275	0	0	0	0	0	0	0	0	0	0	0	1	1	1	1	1	1	1	1	1	1	1	1	1	1	1	1	1
DAR1276	0	0	0	0	0	0	0	0	0	0	0	0	0	0	1	1	1	1	1	1	1	1	1	1	1	1	1	1
DAR1278	0	0	0	0	0	0	0	0	0	1	0	1	1	1	1	0	1	1	1	1	1	1	1	1	1	1	1	1
DAR1280	0	0	0	0	0	0	0	0	0	0	0	1	1	1	1	1	1	1	1	1	1	1	1	1	1	1	1	1
DAR1291	0	0	0	0	0	0	0	0	0	0	0	1	1	1	1	1	1	1	1	1	1	1	1	1	1	1	1	1
DAR1293	0	0	0	0	0	0	0	0	0	0	0	1	1	1	1	1	1	1	1	1	1	1	1	1	1	1	1	1
DAR1295	0	0	0	0	0	0	0	0	0	1	1	1	1	1	1	1	1	1	1	1	1	1	1	1	1	1	1	1
DAR1310	0	0	0	0	0	0	0	0	0	0	0	1	1	1	1	1	1	1	1	1	1	1	1	1	1	1	1	1
DAR1311	0	0	0	0	0	0	0	0	0	1	1	1	1	1	1	0	1	1	1	1	1	1	1	1	1	1	1	1
DAR1313	0	0	0	0	0	0	0	0	0	0	0	1	1	1	1	1	1	1	1	1	1	1	1	1	1	1	1	1
DAR133	0	0	0	0	0	0	0	0	0	0	0	0	0	0	0	1	1	1	1	1	1	1	1	1	1	1	1	1
DAR1366	0	0	0	0	0	0	0	0	0	0	0	1	1	1	1	1	1	1	1	1	1	1	1	1	1	1	1	1
DAR1369	0	0	0	0	0	0	0	0	0	1	1	0	0	0	1	1	1	1	1	1	1	1	1	1	1	1	1	1
DAR1370	0	0	0	0	0	0	0	0	0	0	0	0	0	0	1	1	1	1	1	1	1	1	1	1	1	1	1	1
DAR1490	0	0	0	0	0	0	0	0	0	0	0	1	1	1	1	1	1	1	1	1	1	1	1	1	1	1	1	1
DAR1492	0	0	0	0	0	0	0	0	0	0	0	1	1	1	1	1	1	1	1	1	1	1	1	1	1	1	1	1
DAR1503	0	0	0	0	0	0	0	0	0	0	0	0	0	0	1	1	1	1	1	1	1	1	1	1	1	1	1	1
DAR1507	0	0	0	0	0	0	0	0	0	0	0	1	1	1	1	1	1	1	1	1	1	1	1	1	1	1	1	1
DAR1692	0	0	0	0	0	0	0	0	0	0	0	0	0	0	1	1	1	1	1	1	1	1	1	1	1	1	1	1
DAR1698	0	0	0	0	0	0	0	0	0	0	0	0	0	0	1	1	1	1	1	1	1	1	1	1	1	1	1	1
DAR1800	0	0	0	0	0	0	0	0	0	0	0	1	1	1	1	1	1	1	1	1	1	1	1	1	1	1	1	1
DAR1810	0	0	0	0	0	0	0	0	0	0	0	1	1	1	1	1	1	1	1	1	1	1	1	1	1	1	1	1
DAR1811	0	0	0	0	0	0	0	0	0	0	0	0	0	0	1	1	1	1	1	1	1	1	1	1	1	1	1	1
DAR1813	0	0	0	0	0	0	0	0	0	0	1	0	0	0	1	1	1	1	1	1	1	1	1	1	1	1	1	1
DAR1814	0	0	0	0	0	0	0	0	0	0	1	0	0	0	1	1	1	1	1	1	1	1	1	1	1	1	1	1
DAR1815	0	0	0	0	0	0	0	0	0	0	0	0	0	0	1	1	1	1	1	1	1	1	1	1	1	1	1	1
DAR1842	0	0	0	0	0	0	0	0	0	0	0	1	1	1	1	1	1	1	1	1	1	1	1	1	1	1	1	1
DAR1859	0	0	0	0	0	0	0	0	0	0	0	0	0	0	1	1	1	1	1	1	1	1	1	1	1	1	1	1
DAR1862	0	0	0	0	0	0	0	0	0	0	0	1	1	1	1	1	1	1	1	1	1	1	1	1	1	1	1	1
DAR1874	0	0	0	0	0	0	0	0	0	0	0	0	0	0	1	1	1	1	1	1	1	1	1	1	1	1	1	1
DAR1883	0	0	0	0	0	0	0	0	0	0	0	1	1	1	1	0	0	0	1	1	1	1	1	1	1	1	1	1
DAR1885	0	0	0	0	0	0	0	0	0	0	1	0	0	0	1	1	1	1	1	1	1	1	1	1	1	1	1	1
DAR1890	0	0	0	0	0	0	0	0	0	0	0	0	0	0	1	1	1	1	1	1	1	1	1	1	1	1	1	1
DAR1926	0	0	0	0	0	0	0	0	0	0	1	1	1	1	1	1	1	1	1	1	1	1	1	1	1	1	1	1
DAR1936	0	0	0	1	0	1	0	0	0	0	0	1	1	1	0	0	1	1	1	1	1	1	1	1	1	1	1	1
DAR1937	0	0	0	0	0	0	0	0	0	0	0	1	1	1	1	1	1	1	1	1	1	1	1	1	1	1	1	1
DAR1938	0	0	0	0	0	0	0	0	0	0	0	0	0	0	1	0	0	0	1	1	1	1	1	1	1	1	1	1
DAR1939	0	0	0	0	0	0	0	0	0	0	0	1	1	1	1	1	1	1	1	1	1	1	1	1	1	1	1	1
DAR1941	0	0	0	0	0	0	0	0	0	1	1	0	0	0	1	1	1	1	1	1	1	1	1	1	1	1	1	1
DAR1942	0	0	0	0	0	0	0	0	0	1	1	0	0	0	1	1	1	1	1	1	1	1	1	1	1	1	1	1
DAR1954	0	0	0	0	0	0	0	0	0	0	0	1	1	1	1	1	1	1	1	1	1	1	1	1	1	1	1	1
DAR1955	0	0	0	0	0	0	0	0	0	0	0	1	1	1	1	1	1	1	1	1	1	1	1	1	1	1	1	1
DAR1956	1	0	0	0	0	0	0	0	0	0	0	1	1	1	1	1	1	1	1	1	1	1	1	1	1	1	1	1
DAR1961	0	0	0	0	0	0	0	0	0	0	0	1	1	1	1	0	0	1	1	1	1	1	1	1	1	1	1	1
DAR1980	0	0	0	0	0	0	0	0	0	0	0	1	1	1	1	1	1	1	1	1	1	1	1	1	1	1	1	1
DAR1995	0	0	0	0	0	0	0	0	0	0	0	1	1	1	1	1	1	1	1	1	1	1	1	1	1	1	1	1
DAR2000	0	0	0	0	0	0	0	0	0	1	1	1	1	1	1	1	1	1	1	1	1	1	1	1	1	1	1	1
DAR2002	0	0	0	0	0	0	0	0	0	1	1	0	0	0	1	1	1	1	1	1	1	1	1	1	1	1	1	1
DAR2018	0	0	0	0	0	0	0	0	0	0	0	1	1	1	1	1	1	1	1	1	1	1	1	1	1	1	1	1
DAR2019	0	0	0	0	0	0	0	0	0	0	0	1	1	1	1	1	1	1	1	1	1	1	1	1	1	1	1	1
DAR2026	0	0	0	0	0	0	0	0	0	0	0	1	1	1	1	1	1	1	1	1	1	1	1	1	1	1	1	1
DAR2067	0	0	0	0	0	0	0	0	0	0	0	1	1	1	1	1	1	1	1	1	1	1	1	1	1	1	1	1
DAR2068	0	0	0	0	0	0	0	0	0	0	0	0	0	0	1	0	0	0	1	1	1	1	1	1	1	1	1	1
DAR2070	0	0	0	0	0	0	0	0	0	0	0	1	1	1	0	1	1	1	1	1	1	1	1	1	1	1	1	1
DAR2072	0	0	0	0	0	0	0	0	0	0	0	1	1	1	1	1	1	1	1	1	1	1	1	1	1	1	1	1
DAR2075	0	0	0	0	0	0	0	0	0	0	0	1	1	1	1	1	1	1	1	1	1	1	1	1	1	1	1	1
DAR22	0	0	0	0	0	0	0	0	0	1	1	0	0	0	1	1	1	1	1	1	1	1	1	1	1	1	1	1
DAR26	0	0	0	0	0	0	0	0	0	0	1	0	0	0	1	1	1	1	1	1	1	1	1	1	1	1	1	1
DAR3143	0	0	0	0	0	0	0	0	0	0	0	0	0	0	0	1	1	1	1	1	1	1	1	1	1	1	1	1
DAR3144	0	0	0	0	0	0	0	0	0	0	0	0	0	0	0	1	1	1	1	1	1	1	1	1	1	1	1	1
DAR3148	0	0	0	0	0	0	0	0	0	0	0	0	0	0	0	1	1	1	1	1	1	1	1	1	1	1	1	1
DAR3150	0	0	0	0	0	0	0	0	0	0	0	0	0	0	0	1	1	1	1	1	1	1	1	1	1	1	1	1
DAR3152	0	0	0	0	0	0	0	0	0	0	0	0	0	0	0	1	1	1	1	1	1	1	1	1	1	1	1	1
DAR3153	0	0	0	0	0	0	0	0	0	0	0	0	0	0	0	1	1	1	1	1	1	1	1	1	1	1	1	1
DAR3156	0	0	0	0	0	0	0	0	0	0	0	0	0	0	1	0	1	1	1	1	1	1	1	1	1	1	1	1
DAR3157	0	0	0	0	0	0	0	0	0	0	0	0	0	0	1	0	1	1	1	1	1	1	1	1	1	1	1	1
DAR3162	1	1	0	0	0	0	0	1	0	1	1	0	0	0	1	1	1	1	1	1	1	1	1	1	1	1	1	1
DAR3163	0	0	0	0	0	0	0	0	0	0	0	0	0	0	1	1	1	1	1	1	1	1	1	1	1	1	1	1
DAR3165	1	1	0	0	0	0	0	1	0	1	1	0	0	0	1	1	1	1	1	1	1	1	1	1	1	1	1	1
DAR3166	0	0	0	0	0	0	0	0	0	0	0	0	0	0	1	0	0	0	1	1	1	1	1	1	1	1	1	1
DAR3170	0	0	1	0	0	0	0	0	0	0	0	0	0	0	1	0	0	0	1	1	1	1	1	1	1	1	1	1
DAR3172	0	0	0	0	0	0	0	1	0	1	1	0	0	0	1	1	1	1	1	1	1	1	1	1	1	1	1	1
DAR3175	0	0	1	0	0	0	0	0	0	0	0	0	0	0	0	1	1	1	1	1	1	1	1	1	1	1	1	1
DAR3176	0	0	0	0	0	0	0	0	0	0	0	0	0	0	1	1	1	1	1	1	1	1	1	1	1	1	1	1
DAR3177	0	0	1	0	0	0	0	0	0	0	1	0	0	0	1	1	1	1	1	1	1	1	1	1	1	1	1	1
DAR3178	0	0	1	0	0	0	0	0	0	0	1	0	0	0	1	1	1	1	1	1	1	1	1	1	1	1	1	1
DAR3179	1	1	0	0	0	0	0	1	0	1	1	0	0	0	1	1	1	1	1	1	1	1	1	1	1	1	1	1
DAR3183	0	0	1	0	0	0	0	0	0	0	1	0	0	0	1	1	1	1	1	1	1	1	1	1	1	1	1	1
DAR3198	0	0	0	0	0	0	0	0	0	0	0	0	0	0	1	1	1	1	1	1	1	1	1	1	1	1	1	1
DAR3236	0	0	0	0	0	0	0	0	0	0	0	0	0	0	0	1	1	1	1	1	1	1	1	1	1	1	1	1
DAR3504	0	0	0	0	0	0	0	0	0	0	0	1	1	1	1	1	1	1	1	1	1	1	1	1	1	1	1	1
DAR3505	0	0	0	0	0	0	0	0	0	0	0	1	1	1	1	1	1	1	1	1	1	1	1	1	1	1	1	1
DAR3507	0	0	0	0	0	0	0	0	0	0	0	1	1	1	1	1	1	1	1	0	1	1	1	1	1	1	1	1
DAR3508	0	0	0	0	0	0	0	0	0	0	0	1	1	1	1	1	1	1	1	1	1	1	1	1	1	1	1	1
DAR3512	0	0	0	0	0	0	0	0	0	0	0	1	1	1	1	1	1	1	1	1	1	1	1	1	1	1	1	1
DAR3515	0	0	0	0	0	0	0	0	0	0	0	1	1	1	1	1	1	1	1	1	1	1	1	1	1	1	1	1
DAR3518	0	0	0	0	0	0	0	0	0	0	0	1	1	1	1	1	1	1	1	1	1	1	1	1	1	1	1	1
DAR3519	0	0	0	0	0	0	0	0	0	0	0	1	1	1	1	1	1	1	1	1	1	1	1	1	1	1	1	1
DAR3525	0	0	0	0	0	0	0	0	0	0	0	1	1	1	1	1	1	1	1	1	1	1	1	1	1	1	1	1
DAR3529	0	0	0	0	0	0	0	0	0	0	0	1	1	1	1	1	1	1	1	1	1	1	1	1	1	1	1	1
DAR3534	0	0	0	0	0	0	0	0	1	0	1	1	1	1	1	1	1	1	1	1	1	1	1	1	1	1	1	1
DAR3548	0	0	0	0	0	0	0	0	0	0	0	1	1	1	1	1	1	1	1	1	1	1	1	1	1	1	1	1
DAR3551	0	0	0	0	0	0	0	0	0	0	0	1	1	1	1	1	1	1	1	1	1	1	1	1	1	1	1	1
DAR3555	0	0	1	0	0	0	0	0	0	0	0	0	0	0	1	1	1	1	1	1	1	1	1	1	1	1	1	1
DAR3562	0	0	0	0	0	0	0	0	0	0	0	1	1	1	1	1	1	1	1	1	1	1	1	1	1	1	1	1
DAR3565	0	0	0	0	0	0	0	0	0	1	1	0	0	0	1	1	1	1	1	1	1	1	1	1	1	1	1	1
DAR3567	0	0	0	0	0	0	0	0	0	0	0	0	0	0	1	1	1	1	1	1	1	1	1	1	1	1	1	1
DAR3574	0	0	0	0	0	0	0	0	0	0	0	1	1	1	1	1	1	1	1	1	1	1	1	1	1	1	1	1
DAR3575	0	0	0	0	0	0	0	0	0	0	0	1	1	1	1	1	1	1	1	1	1	1	1	1	1	1	1	1
DAR3576	0	0	0	0	0	0	0	0	0	0	0	1	1	1	1	1	1	1	1	1	1	1	1	1	1	1	1	1
DAR3578	0	0	0	0	0	0	0	0	0	0	0	1	1	1	0	1	1	1	1	1	1	1	1	1	1	1	1	1
DAR3581	0	0	0	0	0	0	0	0	0	1	0	0	0	0	1	1	1	1	1	1	1	1	1	1	1	1	1	1
DAR3583	0	0	0	0	0	0	0	0	0	0	0	1	1	1	1	1	1	1	1	1	1	1	1	1	1	1	1	1
DAR3584	0	0	0	0	0	0	0	0	0	0	0	1	1	1	1	1	1	1	1	1	1	1	1	1	1	1	1	1
DAR3586	0	0	0	0	0	0	0	0	0	0	0	0	0	0	1	1	1	1	1	1	1	1	1	1	1	1	1	1
DAR3587	0	0	0	0	0	0	0	0	0	0	0	1	1	1	1	1	1	1	1	1	1	1	1	1	1	1	1	1
DAR3590	0	0	0	0	0	0	0	0	0	0	0	1	1	1	1	1	1	1	1	1	1	1	1	1	1	1	1	1
DAR3591	0	0	0	0	0	0	0	0	1	0	1	1	1	1	1	1	1	1	1	1	1	1	1	1	1	1	1	1
DAR3592	0	0	0	0	0	0	0	0	0	0	0	1	1	1	1	1	1	1	1	0	1	1	1	1	1	1	1	1
DAR3596	0	0	0	0	0	0	0	0	0	0	0	1	1	1	1	1	1	1	1	1	1	1	1	1	1	1	1	1
DAR3599	0	0	0	0	0	0	0	0	0	0	0	1	1	1	1	1	1	1	1	1	1	1	1	1	1	1	1	1
DAR3608	0	0	0	0	0	0	0	0	0	0	0	1	1	1	1	1	1	1	1	0	1	1	1	1	1	1	1	1
DAR3609	0	0	0	0	0	0	0	0	0	0	0	0	0	0	1	1	1	1	1	1	1	1	1	1	1	1	1	1
DAR3612	0	0	0	0	0	0	0	0	0	0	0	1	1	1	1	1	1	1	1	1	1	1	1	1	1	1	1	1
DAR3613	0	0	0	0	0	0	0	0	0	0	0	1	1	1	1	1	1	1	1	1	1	1	1	1	1	1	1	1
DAR3616	0	0	0	0	0	0	0	0	0	0	0	0	0	0	1	1	1	1	1	1	1	1	1	1	1	1	1	1
DAR3617	0	0	0	0	0	0	0	0	0	0	0	0	0	0	1	1	1	1	1	1	1	1	1	1	1	1	1	1
DAR3624	0	0	0	0	0	0	0	0	0	0	0	0	0	0	1	0	0	0	1	1	1	1	1	1	1	1	1	1
DAR3627	0	0	0	0	0	0	0	0	0	1	1	1	1	1	1	1	1	1	1	1	1	1	1	1	1	1	1	1
DAR3628	0	0	0	0	0	0	0	0	0	0	0	1	1	1	1	1	1	1	1	1	1	1	1	1	1	1	1	1
DAR3629	0	0	1	1	0	1	0	0	0	1	1	1	1	1	1	0	1	1	1	1	0	1	1	1	1	1	1	1
DAR3632	0	0	0	0	0	0	0	0	0	0	1	0	0	0	1	1	1	1	1	1	1	1	1	1	1	1	1	1
DAR3752	0	0	0	0	0	0	0	0	0	0	0	1	1	1	1	1	1	1	1	1	1	1	1	1	1	1	1	1
DAR3758	0	0	0	0	0	0	0	0	0	0	0	1	1	1	1	1	1	1	1	1	1	1	1	1	1	1	1	1
DAR3760	0	0	0	0	0	0	0	0	0	0	0	1	1	1	1	1	1	1	1	1	1	1	1	1	1	1	1	1
DAR3761	0	0	0	0	0	0	0	0	0	0	0	0	0	0	1	1	1	1	1	1	1	1	1	1	1	1	1	1
DAR3762	0	0	0	0	0	0	0	0	0	0	0	0	0	0	1	1	1	1	1	1	1	1	1	1	1	1	1	1
DAR3765	0	0	0	0	0	0	0	0	0	0	0	1	1	1	1	1	1	1	1	1	1	1	1	1	1	1	1	1
DAR3767	0	0	0	0	0	0	0	0	0	0	0	1	1	1	1	1	1	1	1	1	1	1	1	1	1	1	1	1
DAR3769	0	0	0	0	0	0	0	0	0	0	0	1	1	1	1	1	1	1	1	1	1	1	1	1	1	1	1	1
DAR3772	0	0	0	0	0	0	0	0	0	0	0	1	1	1	1	1	1	1	1	1	1	1	1	1	1	1	1	1
DAR3776	0	0	0	0	0	0	0	0	0	1	1	0	0	0	1	1	1	1	1	1	1	1	1	1	1	1	1	1
DAR3779	0	0	0	0	0	0	0	0	0	0	0	1	1	1	1	1	1	1	1	1	1	1	1	1	1	1	1	1
DAR3781	0	0	0	0	0	0	0	0	0	0	0	1	1	1	1	1	1	1	1	1	1	1	1	1	1	1	1	1
DAR3782	0	0	0	0	0	0	0	0	0	0	0	1	1	1	1	1	1	1	1	1	1	1	1	1	1	1	1	1
DAR3788	0	0	0	0	0	0	0	0	0	0	0	1	1	1	1	1	1	1	1	0	1	1	1	1	1	1	1	1
DAR3790	0	0	0	0	0	0	0	0	0	0	1	1	1	1	1	1	1	1	1	1	1	1	1	1	1	1	1	1
DAR3794	0	0	0	0	0	0	0	0	0	0	0	1	1	1	1	1	1	1	1	1	1	1	1	1	1	1	1	1
DAR3796	0	0	0	0	0	0	0	0	0	0	0	1	1	1	1	1	1	1	1	1	1	1	1	1	1	1	1	1
DAR3799	0	0	0	0	0	0	0	0	0	0	0	1	1	1	1	1	1	1	1	1	1	1	1	1	1	1	1	1
DAR3840	0	0	0	0	0	0	0	0	0	0	0	0	0	0	1	1	1	1	1	1	1	1	1	1	1	1	1	1
DAR3842	0	0	0	0	0	0	0	0	0	0	0	1	1	1	1	1	1	1	1	1	1	1	1	1	1	1	1	1
DAR3844	0	0	0	0	0	0	0	0	0	0	0	1	1	1	1	1	1	1	1	1	1	1	1	1	1	1	1	1
DAR3845	0	0	0	0	0	0	0	0	0	0	0	1	1	1	1	1	1	1	1	1	1	1	1	1	1	1	1	1
DAR3847	0	0	0	0	0	0	0	0	0	0	0	1	1	1	1	1	1	1	1	1	1	1	1	1	1	1	1	1
DAR3859	0	0	0	0	0	0	0	0	0	0	0	0	0	0	1	0	0	0	1	1	1	1	1	1	1	1	1	1
DAR3861	0	0	0	0	0	0	0	0	0	0	0	1	1	1	1	1	1	1	1	1	1	1	1	1	1	1	1	1
DAR3862	0	0	0	0	0	0	0	0	0	0	0	1	1	1	1	1	1	1	1	1	1	1	1	1	1	1	1	1
DAR3864	0	0	0	0	0	0	0	0	0	1	1	1	1	1	1	1	1	1	1	1	1	1	1	1	1	1	1	1
DAR3868	0	0	0	0	0	0	0	0	0	1	1	0	0	0	1	1	1	1	1	1	1	1	1	1	1	1	1	1
DAR3870	0	0	0	0	0	0	0	0	0	0	0	1	1	1	1	1	1	1	1	0	1	1	1	1	1	1	1	1
DAR3871	0	0	0	0	0	0	0	0	0	0	0	0	0	0	1	1	1	1	1	1	1	1	1	1	1	1	1	1
DAR3885	0	0	0	0	0	0	0	0	0	0	0	1	1	1	1	1	1	1	1	1	1	1	1	1	1	1	1	1
DAR3886	0	0	0	0	0	0	0	0	0	0	0	1	1	1	1	1	1	1	1	1	1	1	1	1	1	1	1	1
DAR3891	0	0	0	0	0	0	0	0	0	0	0	1	1	1	1	1	1	1	1	1	1	1	1	1	1	1	1	1
DAR3892	0	0	0	0	0	0	0	0	0	1	1	1	1	1	1	1	1	1	1	1	1	1	1	1	1	1	1	1
DAR3894	0	0	0	0	0	0	0	0	0	0	0	0	0	0	1	1	1	1	1	1	1	1	1	1	1	1	1	1
DAR3897	0	0	0	0	0	0	0	0	0	1	1	0	0	0	1	1	1	1	1	1	1	1	1	1	1	1	1	1
DAR3901	0	0	0	0	0	0	0	0	0	0	0	1	1	1	1	1	1	1	1	1	1	1	1	1	1	1	1	1
DAR3902	0	0	0	0	0	0	0	0	0	0	1	1	1	1	1	1	1	1	1	1	1	1	1	1	1	1	1	1
DAR3907	0	0	0	0	0	0	0	0	0	1	1	0	0	0	1	1	1	1	1	1	1	1	1	1	1	1	1	1
DAR3911	0	0	0	0	0	0	0	0	0	1	1	1	1	1	1	1	1	1	1	1	1	1	1	1	1	1	1	1
DAR3913	0	0	0	0	0	0	0	0	0	0	1	0	0	0	1	1	1	1	1	0	1	1	1	1	1	1	1	1
DAR3918	0	0	0	0	0	0	0	0	1	1	1	1	1	1	1	1	1	1	1	1	1	1	1	1	1	1	1	1
DAR3919	0	0	0	0	0	0	0	0	0	1	1	0	0	0	1	1	1	1	1	1	1	1	1	1	1	1	1	1
DAR3924	0	0	0	0	0	0	0	0	0	1	1	0	0	0	1	1	1	1	1	1	1	1	1	1	1	1	1	1
DAR3928	0	0	0	0	0	0	0	0	0	0	1	1	1	1	1	1	1	1	1	1	1	1	1	1	1	1	1	1
DAR3930	0	0	0	0	0	0	0	0	0	0	0	1	1	1	1	1	1	1	1	1	1	1	1	1	1	1	1	1
DAR3933	0	0	0	0	0	0	0	0	0	0	1	0	0	0	1	1	1	1	1	1	1	1	1	1	1	1	1	1
DAR5789	0	0	0	0	0	0	0	0	0	0	0	0	0	0	0	1	1	1	1	1	1	1	1	1	1	1	1	1
DAR5790	0	0	0	0	0	0	0	0	0	0	0	0	0	0	0	1	1	1	1	1	1	1	1	1	1	1	1	1
DAR5791	0	0	0	0	0	0	0	0	0	0	0	0	0	0	0	1	1	1	1	1	1	1	1	1	1	1	1	1
DAR5792	0	0	0	0	0	0	0	0	0	0	0	0	0	0	0	1	1	1	1	1	1	1	1	1	1	1	1	1
DAR5793	0	0	0	0	0	0	0	0	0	0	0	0	0	0	0	1	1	1	1	1	1	1	1	1	1	1	1	1
DAR5794	0	0	0	0	0	0	0	0	0	0	0	0	0	0	0	1	1	1	1	1	1	1	1	1	1	1	1	1
DAR5795	0	0	0	0	0	0	0	0	0	0	0	0	0	0	0	1	1	1	1	1	1	1	1	1	1	1	1	1
DAR5796	0	0	0	0	0	0	0	0	0	0	0	0	0	0	0	1	1	1	1	1	1	1	1	1	1	1	1	1
DAR5797	0	0	0	0	0	0	0	0	0	0	0	0	0	0	0	1	1	1	1	1	1	1	1	1	1	1	1	1
DAR5798	0	0	0	0	0	0	0	0	0	0	0	0	0	0	1	0	1	1	1	1	1	1	1	1	1	1	1	1
DAR5799	0	0	0	0	0	0	0	0	0	0	0	0	0	0	0	1	1	1	1	1	1	1	1	1	1	1	1	1
DAR5800	0	0	0	0	0	0	0	0	0	0	0	0	0	0	0	1	1	1	1	1	1	1	1	1	1	1	1	1
DAR5801	0	0	0	0	0	0	0	0	0	0	0	0	0	0	1	0	1	1	1	1	1	1	1	1	1	1	1	1
DAR5802	0	0	0	0	0	0	0	0	0	0	0	0	0	0	1	0	1	1	1	1	1	1	1	1	1	1	1	1
DAR5803	0	0	0	0	0	0	0	0	0	0	0	0	0	0	0	1	1	1	1	1	1	1	1	1	1	1	1	1
DAR5804	0	0	0	0	0	0	0	0	0	0	0	0	0	0	0	1	1	1	1	1	1	1	1	1	1	1	1	1
DAR5805	0	0	0	0	0	0	0	0	0	0	0	0	0	0	0	1	1	1	1	1	1	1	1	1	1	1	1	1
DAR5806	0	0	0	0	0	0	0	0	0	0	0	0	0	0	1	0	0	0	1	1	1	1	1	1	1	1	1	1
DAR5807	0	0	0	0	0	0	0	0	0	0	0	0	0	0	0	1	1	1	1	1	1	1	1	1	1	1	1	1
DAR5808	0	0	0	0	0	0	0	0	0	0	0	0	0	0	0	1	1	1	1	1	1	1	1	1	1	1	1	1
DAR5809	0	0	0	0	0	0	0	0	0	0	0	0	0	0	0	1	1	1	1	1	1	1	1	1	1	1	1	1
DAR5810	0	0	0	0	0	0	0	0	0	0	0	0	0	0	0	1	1	1	1	1	1	1	1	1	1	1	1	1
DAR5811	0	0	0	0	0	0	0	0	0	0	0	0	0	0	0	0	0	0	1	1	1	1	1	1	1	1	1	1
DAR5812	0	0	0	0	0	0	0	0	0	0	0	0	0	0	0	1	1	1	1	1	1	1	1	1	1	1	1	1
DAR5813	0	0	0	0	0	0	0	0	0	0	0	0	0	0	0	1	1	1	1	1	1	1	1	1	1	1	1	1
DAR5814	0	0	0	0	0	0	0	0	0	0	1	0	0	0	1	1	1	1	1	1	1	1	1	1	1	1	1	1
DAR5815	0	0	0	0	0	0	0	0	0	0	0	0	0	0	0	1	1	1	1	1	1	1	1	1	1	1	1	1
DAR5816	0	0	0	0	0	0	0	0	0	0	0	0	0	0	1	0	1	1	1	1	1	1	1	1	1	1	1	1
DAR5817	0	0	0	0	0	0	0	0	0	0	0	0	0	0	0	1	1	1	1	1	1	1	1	1	1	1	1	1
DAR5819	0	0	0	0	0	0	0	0	0	0	0	0	0	0	0	1	1	1	1	1	1	1	1	1	1	1	1	1
DAR5820	0	0	0	0	0	0	0	0	0	0	0	0	0	0	0	0	0	0	1	1	1	1	1	1	1	1	1	1
DAR5821	0	0	0	0	0	0	0	0	0	0	0	0	0	0	0	1	1	1	1	1	1	1	1	1	1	1	1	1
DAR5822	0	0	0	0	0	0	0	0	0	0	0	0	0	0	0	1	1	1	1	1	1	1	1	1	1	1	1	1
DAR5823	0	0	0	0	0	0	0	0	0	0	0	0	0	0	0	1	1	1	1	1	1	1	1	1	1	1	1	1
DAR5824	0	0	0	0	0	0	0	0	0	0	0	0	0	0	0	0	0	0	1	1	1	1	1	1	1	1	1	1
DAR5825	0	0	0	0	0	0	0	0	0	0	0	0	0	0	0	1	1	1	1	1	1	1	1	1	1	1	1	1
DAR5826	0	0	0	0	0	0	0	0	0	0	0	0	0	0	0	1	1	1	1	1	1	1	1	1	1	1	1	1
DAR5827	0	0	0	0	0	0	0	0	0	0	0	0	0	0	0	0	0	0	1	1	1	1	1	1	1	1	1	1
DAR5828	0	0	0	0	0	0	0	0	0	0	0	0	0	0	0	1	1	1	1	1	1	1	1	1	1	1	1	1
DAR5829	0	0	0	0	0	0	0	0	0	0	0	0	0	0	0	1	1	1	1	1	1	1	1	1	1	1	1	1
DAR5830	0	0	0	0	0	0	0	0	0	0	0	0	0	0	0	0	0	0	1	1	1	1	1	1	1	1	1	1
DAR5831	0	0	0	0	0	0	0	0	0	0	0	0	0	0	0	1	1	1	1	1	1	1	1	1	1	1	1	1
DAR5832	0	0	0	0	0	0	0	0	0	0	0	0	0	0	0	0	0	0	1	1	1	1	1	1	1	1	1	1
DAR5833	0	0	0	0	0	0	0	0	0	0	0	0	0	0	0	1	1	1	1	1	1	1	1	1	1	1	1	1
DAR5834	0	0	0	0	0	0	0	0	0	0	0	0	0	0	0	1	1	1	1	1	1	1	1	1	1	1	1	1
DAR5835	0	0	0	0	0	0	0	0	0	0	0	0	0	0	0	1	1	1	1	1	1	1	1	1	1	1	1	1
DAR5836	0	0	0	0	0	0	0	0	0	0	0	0	0	0	0	1	1	1	1	1	1	1	1	1	1	1	1	1
DAR5837	0	0	0	0	0	0	0	0	0	0	0	0	0	0	0	1	1	1	1	1	1	1	1	1	1	1	1	1
DAR5838	0	0	0	0	0	0	0	0	0	0	0	0	0	0	0	1	1	1	1	0	1	1	1	1	1	1	1	1
DAR5839	0	0	0	0	0	0	0	0	0	0	0	0	0	0	0	1	1	1	1	1	1	1	1	1	1	1	1	1
DAR5840	0	0	0	0	0	0	0	0	0	0	0	0	0	0	0	1	1	1	1	1	1	1	1	1	1	1	1	1
DAR5841	0	0	0	0	0	0	0	0	0	0	0	0	0	0	0	1	1	1	1	1	1	1	1	1	1	1	1	1
DAR5842	0	0	0	0	0	0	0	0	0	0	0	0	0	0	0	1	1	1	1	1	1	1	1	1	1	1	1	1
DAR5843	0	0	0	0	0	0	0	0	0	0	0	0	0	0	0	1	1	1	1	1	1	1	1	1	1	1	1	1
DAR5844	0	0	0	0	0	0	0	0	0	0	0	0	0	0	0	1	1	1	1	1	1	1	1	1	1	1	1	1
DAR5845	0	0	0	0	0	0	0	0	0	1	1	0	0	0	0	1	1	1	1	1	1	1	1	1	1	1	1	1
DAR5846	0	0	0	0	0	0	0	0	0	1	1	0	0	0	1	1	1	1	1	1	1	1	1	1	1	1	1	1
DAR5847	0	0	0	0	0	0	0	0	0	0	0	0	0	0	0	0	0	0	1	1	1	1	1	1	1	1	1	1
DAR5848	0	0	0	0	0	0	0	0	0	1	1	0	0	0	0	1	1	1	1	1	1	1	1	1	1	1	1	1
DAR5849	0	0	0	0	0	0	0	0	0	0	0	0	0	0	0	1	1	1	1	1	1	1	1	1	1	1	1	1
DAR5850	0	0	0	0	0	0	0	0	0	1	1	0	0	0	0	1	1	1	1	1	1	1	1	1	1	1	1	1
DAR5851	0	0	0	0	0	0	0	0	0	0	0	0	0	0	0	1	1	1	1	1	1	1	1	1	1	1	1	1
DAR5852	0	0	0	0	0	0	0	0	0	1	1	0	0	0	1	1	1	1	1	1	1	1	1	1	1	1	1	1
DAR5853	0	0	0	0	0	0	0	0	0	0	0	0	0	0	0	1	1	1	1	1	1	1	1	1	1	1	1	1
DAR5854	0	0	0	0	0	0	0	0	0	0	0	0	0	0	0	1	1	1	1	1	1	1	1	1	1	1	1	1
DAR5855	0	0	0	0	0	0	0	0	0	1	0	0	0	0	0	0	1	1	0	1	0	0	0	0	0	0	0	1
DAR5856	0	0	0	0	0	0	0	0	0	0	0	0	0	0	0	1	1	1	1	1	1	1	1	1	1	1	1	1
DAR5857	0	0	0	0	0	0	0	0	0	0	0	0	0	0	0	1	1	1	1	1	1	1	1	1	1	1	1	1
DAR5858	0	0	0	0	0	0	0	0	0	0	0	0	0	0	0	1	1	1	1	1	1	1	1	1	1	1	1	1
DAR5859	0	0	0	0	0	0	0	0	0	0	0	0	0	0	0	1	1	1	1	1	1	1	1	1	1	1	1	1
DAR5860	0	0	0	0	0	0	0	0	0	0	0	0	0	0	0	0	0	0	1	1	1	1	1	1	1	1	1	1
DAR5861	0	0	0	0	0	0	0	0	0	0	0	0	0	0	0	1	1	1	1	1	1	1	1	1	1	1	1	1
DAR5862	0	0	0	0	0	0	0	0	0	0	0	0	0	0	0	1	1	1	1	1	1	1	1	1	1	1	1	1
DAR5863	0	0	0	0	0	0	0	0	0	0	0	0	0	0	0	1	1	1	1	1	1	1	1	1	1	1	1	1
DAR5864	0	0	0	0	0	0	0	0	0	0	0	0	0	0	0	0	0	0	1	1	1	1	1	1	1	1	1	1
DAR5865	0	0	0	0	0	0	0	0	0	0	0	0	0	0	0	1	1	1	1	1	1	1	1	1	1	1	1	1
DAR5866	0	0	0	0	0	0	0	0	0	0	0	0	0	0	0	1	1	1	1	1	1	1	1	1	1	1	1	1
DAR5868	0	0	0	0	0	0	0	0	0	0	0	0	0	0	0	1	1	1	1	1	1	1	1	1	1	1	1	1
DAR5869	0	0	0	0	0	0	0	0	0	0	0	0	0	0	0	0	0	1	1	1	1	1	1	1	1	1	1	1
DAR5870	0	0	0	0	0	0	0	0	0	0	0	0	0	0	0	0	0	0	1	0	1	1	1	1	1	1	1	1
DAR5871	0	0	0	0	0	0	0	0	0	0	0	0	0	0	0	1	1	1	1	1	1	1	1	1	1	1	1	1
DAR5872	0	0	0	0	0	0	0	0	0	0	0	0	0	0	0	1	1	1	1	1	1	1	1	1	1	1	1	1
DAR5873	0	0	0	0	0	0	0	0	0	0	0	0	0	0	0	1	1	1	1	1	1	1	1	1	1	1	1	1
DAR5874	0	0	0	0	0	0	0	0	0	0	0	0	0	0	0	1	1	1	1	1	1	1	1	1	1	1	1	1
DAR5875	0	0	0	0	0	0	0	0	0	0	0	0	0	0	0	0	0	0	1	1	1	1	1	1	1	1	1	1
DAR5876	0	0	0	0	0	0	0	0	0	0	0	0	0	0	0	1	1	1	1	1	1	1	1	1	1	1	1	1
DAR5877	0	0	0	0	0	0	0	0	0	0	1	0	0	0	0	1	1	1	1	1	1	1	1	1	1	1	1	1
DAR5878	0	0	0	0	0	0	0	0	0	1	0	0	0	0	0	0	1	1	1	1	1	1	1	1	1	1	1	1
DAR5880	0	0	0	0	0	0	0	0	0	0	0	0	0	0	0	0	0	0	1	1	1	1	1	1	1	1	1	1
DAR5881	0	0	0	0	0	0	0	0	0	0	0	0	0	0	0	1	1	1	1	1	1	1	1	1	1	1	1	1
DAR5882	0	0	0	0	0	0	0	0	0	0	0	0	0	0	0	1	1	1	1	1	1	1	1	1	1	1	1	1
DAR5883	0	0	0	0	0	0	0	0	0	0	0	0	0	0	0	1	1	1	1	1	1	1	1	1	1	1	1	1
DAR5884	0	0	0	0	0	0	0	0	0	0	0	0	0	0	0	1	1	1	1	1	1	1	1	1	1	1	1	1
DAR5885	0	0	0	0	0	0	0	0	0	0	0	0	0	0	0	1	1	1	1	1	1	1	1	1	1	1	1	1
DAR5886	0	0	0	0	0	0	0	0	0	0	0	0	0	0	0	1	1	1	1	1	1	1	1	1	1	1	1	1
DAR5887	0	0	0	0	0	0	0	0	0	0	0	0	0	0	0	1	1	1	1	1	1	1	1	1	1	1	1	1
DAR5888	0	0	0	0	0	0	0	0	0	0	0	0	0	0	0	1	1	1	1	1	1	1	1	1	1	1	1	1
DAR5889	0	0	0	0	0	0	0	0	0	0	0	0	0	0	0	1	1	1	1	1	1	1	1	1	1	1	1	1
DAR5890	0	0	0	0	0	0	0	0	0	1	0	0	0	0	0	0	1	1	1	1	1	1	1	1	1	1	1	1
DAR5891	0	0	0	0	0	0	0	0	0	0	0	0	0	0	0	1	1	1	1	0	1	1	1	1	1	1	1	1
DAR5892	0	0	0	0	0	0	0	0	0	0	0	0	0	0	0	1	1	1	1	1	1	1	1	1	1	1	1	1
DAR5893	0	0	0	0	0	0	0	0	0	0	0	0	0	0	0	1	1	1	1	0	1	1	1	1	1	1	1	1
DAR5894	0	0	0	0	0	0	0	0	0	0	0	0	0	0	0	1	1	1	1	1	1	1	1	1	1	1	1	1
DAR5895	0	0	0	0	0	0	0	0	0	0	0	0	0	0	0	1	1	1	1	1	1	1	1	1	1	1	1	1
DAR5896	0	0	0	0	0	0	0	0	0	1	0	0	0	0	0	0	1	1	1	1	1	1	1	1	1	1	1	1
DAR5897	0	0	0	0	0	0	0	0	0	0	0	0	0	0	0	1	1	1	1	1	1	1	1	1	1	1	1	1
DAR5898	0	0	0	0	0	0	0	0	0	0	0	0	0	0	0	1	1	1	1	1	1	1	1	1	1	1	1	1
DAR948	0	0	0	0	0	0	0	0	0	1	1	0	1	0	1	0	1	1	1	1	1	1	1	1	1	1	1	1
DAR951	0	0	0	0	0	0	0	0	0	0	0	1	1	1	0	1	1	1	1	1	1	1	1	1	1	1	1	1
DAR966	0	0	0	0	0	0	0	0	0	0	0	1	1	1	1	1	1	1	1	1	1	1	1	1	1	1	1	1
ED98	0	0	0	0	0	0	0	0	0	0	0	0	0	0	1	0	0	0	1	1	1	1	1	1	1	1	1	1
ERR033242	0	0	0	0	0	0	0	0	1	1	1	1	1	1	1	1	1	1	1	1	1	1	1	1	1	1	1	1
ERR033268	0	0	0	0	0	0	0	0	0	1	0	1	1	1	1	1	1	1	1	0	1	1	1	1	1	1	1	1
ERR033293	0	0	0	0	0	0	0	0	0	0	0	0	0	0	1	1	1	1	1	1	1	1	1	1	1	1	1	1
ERR033313	0	0	0	0	0	0	0	0	0	1	0	0	0	0	0	0	1	1	0	1	0	0	0	0	0	0	0	1
ERR033335	0	0	0	0	0	0	0	0	0	1	1	0	0	0	0	0	1	1	1	1	1	1	1	1	1	1	1	1
ERR033346	0	0	0	0	0	0	0	0	0	1	0	1	1	1	1	1	1	1	1	0	1	1	1	1	1	1	1	1
ERR033356	0	0	0	0	0	0	0	0	0	0	1	1	1	1	1	1	1	1	1	1	1	1	1	1	1	1	1	1
ERR033359	0	0	0	0	0	0	0	0	0	0	0	1	1	1	1	1	1	1	1	1	1	1	1	1	1	1	1	1
ERR033360	0	0	0	0	0	0	0	0	0	0	1	0	0	0	1	1	1	1	1	1	1	1	1	1	1	1	1	1
ERR033371	0	0	0	0	0	0	0	0	0	0	0	0	0	0	1	0	0	0	1	1	1	1	1	1	1	1	1	1
ERR033409	0	0	0	0	0	0	0	0	0	1	0	0	0	0	0	0	1	1	1	1	1	1	1	1	1	1	1	1
ERR033417	0	0	0	0	0	0	0	0	0	1	0	0	0	0	0	0	1	1	1	1	1	1	1	1	1	1	1	1
ERR033419	0	0	0	0	0	0	0	0	0	1	0	0	0	0	0	0	1	1	1	1	1	1	1	1	1	1	1	1
ERR033447	0	0	0	0	0	0	0	0	0	0	0	0	0	0	1	1	1	1	1	1	1	1	1	1	1	1	1	1
ERR033448	0	0	0	0	0	0	0	0	0	0	0	1	1	1	1	0	0	0	1	1	1	1	1	1	1	1	1	1
ERR033453	0	0	0	0	0	0	0	0	1	1	1	1	1	1	1	1	1	1	1	0	1	1	1	1	1	1	1	1
ERR033482	0	0	0	0	0	0	0	0	0	0	0	0	0	0	1	1	1	1	1	1	1	1	1	1	1	1	1	1
ERR033504	0	0	1	0	1	0	1	0	0	0	0	1	1	1	1	1	0	1	1	1	1	1	1	1	1	1	1	1
ERR033522	0	0	0	0	0	0	0	0	0	1	1	1	1	1	1	0	1	1	1	1	1	1	1	1	1	1	1	1
ERR033525	0	0	0	0	0	0	0	0	0	0	0	0	0	0	1	0	0	0	1	1	1	1	1	1	1	1	1	1
ERR033527	0	0	0	0	0	0	0	0	0	0	0	0	0	0	1	0	0	0	1	1	1	1	1	1	1	1	1	1
ERR033530	0	0	0	0	0	0	0	0	0	1	0	0	0	0	0	0	1	1	1	1	1	1	1	1	1	1	1	1
ERR033531	0	0	0	0	0	0	0	0	0	1	1	0	0	0	1	1	1	1	1	1	1	1	1	1	1	1	1	1
ERR033541	0	0	0	0	0	0	0	0	0	0	1	1	1	1	1	0	1	1	1	1	1	1	1	1	1	1	1	1
ERR033544	0	0	0	0	0	0	0	0	0	1	0	0	0	0	0	0	1	1	0	1	0	0	0	0	0	0	0	1
ERR033554	0	0	0	0	0	0	0	0	0	1	1	0	0	0	1	1	1	1	1	1	1	1	1	1	1	1	1	1
ERR033585	0	0	0	0	0	0	0	0	0	0	1	0	0	0	1	1	1	1	1	1	1	1	1	1	1	1	1	1
ERR033596	0	0	0	0	0	0	0	0	0	1	0	0	0	0	0	0	1	1	1	1	1	1	1	1	1	1	1	1
ERR033617	0	0	0	0	0	0	0	0	0	1	1	0	0	0	1	0	1	1	1	1	1	1	1	1	1	1	1	1
ERR033642	0	0	0	0	0	0	0	0	0	0	0	1	1	1	1	1	1	1	1	1	1	1	1	1	1	1	1	1
ERR033646	0	0	0	0	0	0	0	0	0	1	1	1	1	1	1	1	1	1	1	1	1	1	1	1	1	1	1	1
ERR033704	0	0	0	0	0	0	0	0	0	0	0	1	1	1	1	1	1	1	0	1	0	0	0	1	0	1	0	1
HOU1444-VR	0	0	1	0	0	0	0	0	0	1	1	0	0	0	1	1	1	1	1	1	1	1	1	1	1	1	1	1
HOU1445-VS	0	0	1	0	0	0	0	0	0	1	1	0	0	0	1	1	1	1	1	1	1	1	1	1	1	1	1	1
ISU1002	0	0	0	0	0	0	0	0	0	0	0	0	0	0	1	0	0	0	1	1	1	1	1	1	1	1	1	1
ISU871	0	0	0	0	0	0	0	0	0	0	0	0	0	0	1	0	0	0	1	0	1	1	1	0	1	0	1	1
ISU882	0	0	0	0	0	0	0	0	0	0	0	0	0	0	1	0	0	0	1	0	1	1	1	0	1	0	1	1
ISU936	0	0	0	0	0	0	0	0	0	0	0	0	0	0	1	0	0	0	1	1	1	1	1	1	1	1	1	1
ISU979	0	0	0	0	0	0	0	0	0	0	0	0	0	0	1	0	0	0	0	0	1	0	1	0	0	0	1	1
JH1	0	0	0	0	0	0	0	0	0	0	0	0	0	0	1	1	1	1	1	1	1	1	1	1	1	1	1	1
M0102	0	0	0	0	0	0	0	0	0	1	1	0	0	0	1	1	1	1	1	1	1	1	1	1	1	1	1	1
M0103	0	0	0	0	0	0	0	0	0	0	0	0	0	0	1	1	1	1	1	1	1	1	1	1	1	1	1	1
M0150	0	0	0	0	0	0	0	0	0	0	0	0	0	0	1	1	1	1	1	1	1	1	1	1	1	1	1	1
M0173	0	0	0	0	0	0	0	0	0	0	0	1	1	1	1	1	1	1	1	1	1	1	1	1	1	1	1	1
M0192	0	0	0	0	0	0	0	0	0	0	0	1	1	1	1	1	1	1	1	1	1	1	1	1	1	1	1	1
M0326	0	0	0	0	0	0	0	0	0	0	0	0	0	0	1	1	1	1	1	1	1	1	1	1	1	1	1	1
M0329	0	0	0	0	0	0	0	0	0	1	1	0	0	0	1	1	1	1	1	1	1	1	1	1	1	1	1	1
M0347	0	0	0	0	0	0	0	0	0	0	0	1	1	1	1	1	1	1	1	1	1	1	1	1	1	1	1	1
M0364	0	0	0	0	0	0	0	0	0	0	0	1	1	1	1	1	1	1	1	1	1	1	1	1	1	1	1	1
M0450	0	0	0	0	0	0	0	0	0	0	0	1	1	1	1	1	1	1	1	1	1	1	1	1	1	1	1	1
M0467	0	0	0	0	0	0	0	0	0	0	0	1	1	1	1	1	1	1	1	1	1	1	1	1	1	1	1	1
M0478	0	0	0	0	0	0	0	0	0	0	0	0	0	0	1	0	0	0	1	1	1	1	1	1	1	1	1	1
M0494	0	0	0	0	0	0	0	0	0	0	0	0	0	0	1	1	1	1	1	1	1	1	1	1	1	1	1	1
M0528	0	0	0	0	0	0	0	0	0	1	1	0	0	0	1	1	1	1	1	1	1	1	1	1	1	1	1	1
M0536	0	0	0	0	0	0	0	0	0	0	1	0	0	0	1	1	1	1	1	1	1	1	1	1	1	1	1	1
M0539	0	0	0	0	0	0	0	0	0	0	0	0	0	0	1	1	1	1	1	1	1	1	1	1	1	1	1	1
M0547	0	0	0	0	0	0	0	0	0	0	0	0	0	0	1	1	1	1	1	1	1	1	1	1	1	1	1	1
M0565	0	0	0	0	0	0	0	0	0	0	0	1	1	1	1	1	1	1	1	1	1	1	1	1	1	1	1	1
M0580	0	0	0	0	0	0	0	0	0	0	0	0	0	0	1	1	1	1	1	1	1	1	1	1	1	1	1	1
M0602	0	0	0	0	0	0	0	0	0	0	0	0	0	0	1	1	1	1	1	1	1	1	1	1	1	1	1	1
M0622	0	0	0	0	0	0	0	0	0	0	0	1	1	1	1	1	1	1	1	1	1	1	1	1	1	1	1	1
M0676	0	0	0	0	0	0	0	0	0	0	0	1	1	1	1	1	1	1	1	1	1	1	1	1	1	1	1	1
M0687	0	0	0	0	0	0	0	0	0	0	1	0	0	0	1	1	1	1	1	1	1	1	1	1	1	1	1	1
M0692	0	0	0	0	0	0	0	0	0	0	0	0	0	0	1	1	1	1	1	1	1	1	1	1	1	1	1	1
M0719	0	0	0	0	0	0	0	0	0	0	0	0	0	0	1	1	1	1	1	1	1	1	1	1	1	1	1	1
M0769	0	0	0	0	0	0	0	0	0	0	0	0	0	0	1	1	1	1	1	1	1	1	1	1	1	1	1	1
M0780	0	0	0	0	0	0	0	0	0	0	0	1	1	1	1	1	1	1	1	1	1	1	1	1	1	1	1	1
M0799	0	0	0	0	0	0	0	0	0	0	0	0	0	0	1	1	1	1	1	1	1	1	1	1	1	1	1	1
M0823	0	0	0	0	0	0	0	0	0	0	0	0	0	0	1	1	1	1	1	1	1	1	1	1	1	1	1	1
M0844	0	0	0	0	0	0	0	0	0	0	0	1	1	1	1	1	1	1	1	1	1	1	1	1	1	1	1	1
M0934	0	0	0	0	0	0	0	0	0	0	0	0	0	0	1	1	1	1	1	1	1	1	1	1	1	1	1	1
M0943	0	0	0	0	0	0	0	0	0	0	0	1	1	1	1	1	1	1	1	1	1	1	1	1	1	1	1	1
M0944	0	0	0	0	0	0	0	0	0	0	0	1	1	1	1	1	1	1	1	1	1	1	1	1	1	1	1	1
M0953	0	0	0	0	0	0	0	0	0	0	0	1	1	1	1	1	1	1	1	1	1	1	1	1	1	1	1	1
M0998	0	0	0	0	0	0	0	0	0	0	0	1	1	1	1	1	1	1	1	1	1	1	1	1	1	1	1	1
M0999	0	0	0	0	0	0	0	0	0	0	0	1	1	1	1	1	1	1	1	1	1	1	1	1	1	1	1	1
M1010	0	0	0	0	0	0	0	0	0	0	0	1	1	1	1	1	1	1	1	1	1	1	1	1	1	1	1	1
M1015	0	0	0	0	0	0	0	0	0	0	0	0	0	0	1	1	1	1	1	1	1	1	1	1	1	1	1	1
M1016	0	0	0	0	0	0	0	0	0	0	0	1	1	1	1	1	1	1	1	1	1	1	1	1	1	1	1	1
M1037	0	0	0	0	0	0	0	0	0	0	0	1	1	1	1	1	1	1	1	1	1	1	1	1	1	1	1	1
MEX1	0	0	0	0	0	0	0	0	0	1	1	0	0	0	1	1	1	1	1	1	1	1	1	1	1	1	1	1
MEX14	0	0	0	0	0	0	0	0	0	0	1	0	0	0	1	1	1	1	1	1	1	1	1	1	1	1	1	1
MEX16	0	0	0	0	0	0	0	0	0	0	1	0	0	0	1	1	1	1	1	0	0	1	0	1	1	1	1	1
MEX17	0	0	0	0	0	0	0	0	0	0	1	0	0	0	1	1	1	1	1	1	1	1	1	1	1	1	1	1
MEX18	0	0	0	0	0	0	0	0	0	1	1	0	0	0	1	1	1	1	1	1	1	1	1	1	1	1	1	1
MEX2	0	0	0	0	0	0	0	0	0	0	1	0	0	0	1	1	1	1	1	1	1	1	1	1	1	1	1	1
MEX20	0	0	0	0	0	0	0	0	0	1	1	0	0	0	1	1	1	1	1	1	1	1	1	1	1	1	1	1
MEX24	0	0	0	0	0	0	0	0	0	0	1	0	0	0	1	1	1	1	1	1	1	1	1	1	1	1	1	1
MEX25	0	0	0	0	0	0	0	0	0	0	1	0	0	0	1	1	1	1	1	1	1	1	1	1	1	1	1	1
MEX26	0	0	0	0	0	0	0	0	0	0	1	0	0	0	1	1	1	1	1	1	1	1	1	1	1	1	1	1
MEX27	0	0	0	0	0	0	0	0	0	1	1	0	0	0	1	1	1	1	1	1	0	1	0	1	1	1	1	1
MEX28	0	0	0	0	0	0	0	0	0	1	1	0	0	0	1	1	1	1	1	1	1	1	1	1	1	1	1	1
MEX29	0	0	0	0	0	0	0	0	0	1	1	0	0	0	1	1	1	1	1	1	1	1	1	1	1	1	1	1
MEX3	0	0	0	0	0	0	0	0	0	0	1	0	0	0	1	1	1	1	1	1	1	1	1	1	1	1	1	1
MEX30	0	0	0	0	0	0	0	0	0	0	1	0	0	0	1	1	1	1	1	1	1	1	1	1	1	1	1	1
MEX31	0	0	0	0	0	0	0	0	0	1	1	0	0	0	1	1	1	1	1	1	1	1	1	1	1	1	1	1
MEX33	0	0	0	0	0	0	0	0	0	0	1	0	0	0	1	1	1	1	1	1	1	1	1	1	1	1	1	1
MEX34	0	0	0	0	0	0	0	0	0	1	1	0	0	0	1	1	1	1	1	1	1	1	1	1	1	1	1	1
MEX40	0	0	0	0	0	0	0	0	0	0	0	0	0	0	1	0	1	1	1	1	1	1	1	1	1	1	1	1
MEX41	0	0	0	0	0	0	0	0	0	1	1	0	0	0	1	1	1	1	1	1	1	1	1	1	1	1	1	1
MEX42	0	0	0	0	0	0	0	0	0	0	0	0	0	0	1	0	1	1	1	1	1	1	1	1	1	1	1	1
MEX43	0	0	0	0	0	0	0	0	0	0	1	0	0	0	1	1	1	1	1	1	1	1	1	1	1	1	1	1
MEX46	0	0	0	0	0	0	0	0	0	0	0	0	0	0	1	1	1	1	1	1	0	1	0	1	1	1	1	1
MEX47	0	0	0	0	0	0	0	0	0	1	1	0	0	0	1	1	1	1	1	1	1	1	1	1	1	1	1	1
MEX48	0	0	0	0	0	0	0	0	0	1	1	0	0	0	1	1	1	1	1	1	1	1	1	1	1	1	1	1
MEX5	0	0	0	0	0	0	0	0	0	1	1	0	0	0	1	1	1	1	1	1	1	1	1	1	1	1	1	1
MEX50	0	0	0	0	0	0	0	0	0	1	1	0	0	0	1	1	1	1	1	1	1	1	1	1	1	1	1	1
MEX51	0	0	0	0	0	0	0	0	0	0	0	0	0	0	1	1	1	1	1	0	1	1	1	1	1	1	1	1
MEX52	0	0	0	0	0	0	0	0	0	1	1	0	0	0	1	1	1	1	1	1	1	1	1	1	1	1	1	1
MEX53	0	0	0	0	0	0	0	0	0	1	1	0	0	0	1	1	1	1	1	1	1	1	1	1	1	1	1	1
MEX56	0	0	0	0	0	0	0	0	0	1	1	0	0	0	1	1	1	1	1	1	1	1	0	1	1	1	1	1
MEX57	0	0	0	0	0	0	0	0	0	0	1	0	0	0	1	1	1	1	1	1	1	1	1	1	1	1	1	1
MEX58	0	0	0	0	0	0	0	0	0	0	0	0	0	0	1	1	1	1	1	0	1	1	1	1	1	1	1	1
MEX59	0	0	0	0	0	0	0	0	0	1	1	0	0	0	1	1	1	1	1	1	1	1	1	1	1	1	1	1
MEX60	0	0	0	0	0	0	0	0	0	0	1	0	0	0	1	1	1	1	1	1	1	1	1	1	1	1	1	1
MEX7	0	0	0	0	0	0	0	0	0	0	1	0	0	0	1	1	1	1	1	1	1	1	1	1	1	1	1	1
MEX8	0	0	0	0	0	0	0	0	0	1	1	0	0	0	1	1	1	1	1	1	1	1	1	1	1	1	1	1
MEX9	0	0	0	0	0	0	0	0	0	0	1	0	0	0	0	1	1	1	1	1	1	1	1	1	1	1	1	1
N315	0	0	1	0	1	0	1	0	0	1	1	0	0	0	1	1	1	1	1	1	1	1	1	1	1	1	1	1
NMRSA0015	0	0	0	0	0	0	0	0	0	0	0	1	1	1	1	1	1	1	1	1	1	1	1	1	1	1	1	1
NMRSA0016	0	0	0	0	0	0	0	0	0	0	0	1	1	1	1	1	1	1	1	1	1	1	1	1	1	1	1	1
NMRSA0019	0	0	0	0	0	0	0	0	0	0	0	1	1	1	1	1	1	1	1	1	1	1	1	1	1	1	1	1
NMRSA0027	0	0	0	0	0	0	0	0	0	0	0	1	1	1	1	1	1	1	1	1	1	1	1	1	1	1	1	1
NMRSA0034	0	0	0	0	0	0	0	0	0	0	0	1	1	1	1	1	1	1	1	1	1	1	1	1	1	1	1	1
NMRSA0048	0	0	0	0	0	0	0	0	0	0	0	1	1	1	1	1	1	1	1	1	1	1	1	1	1	1	1	1
NMRSA0049	0	0	0	0	0	0	0	0	0	0	0	1	1	1	1	1	1	1	1	1	0	1	1	1	1	1	1	1
NMRSA0050	0	0	0	0	0	0	0	0	0	0	0	1	1	1	1	1	1	1	1	1	1	1	1	1	1	1	1	1
NMRSA0053	0	0	0	0	0	0	0	0	0	0	0	1	1	1	1	1	1	1	1	1	1	1	1	1	1	1	1	1
NMRSA0065	0	0	0	0	0	0	0	0	1	0	0	1	1	1	1	1	1	1	1	1	0	1	0	0	1	1	1	1
NMRSA0070	0	0	0	0	0	0	0	0	0	0	0	0	0	0	1	1	1	1	1	1	1	1	1	1	1	1	1	1
NMRSA0072	0	0	0	0	0	0	0	0	1	0	0	1	1	1	1	1	1	1	1	1	1	1	1	1	1	1	1	1
NMRSA0084	0	0	0	0	0	0	0	0	0	0	0	0	0	0	1	1	1	1	1	0	1	1	1	1	1	1	1	1
NMRSA0085	0	0	0	0	0	0	0	0	0	0	0	1	1	1	1	1	1	1	1	0	1	1	1	1	1	1	1	1
NMRSA0093	0	0	0	0	0	0	0	0	0	0	0	1	1	1	1	1	1	1	0	1	1	1	1	1	1	1	1	1
NMRSA0095	0	0	0	0	0	0	0	0	1	0	0	0	0	0	1	0	0	0	1	1	0	1	1	1	0	1	1	1
NMRSA0122	0	0	0	0	0	0	0	0	0	0	0	1	1	1	1	1	1	1	1	1	1	1	1	1	1	1	1	1
NMRSA0123	0	0	0	0	0	0	0	0	0	0	0	1	1	1	1	1	1	1	0	1	1	1	1	1	1	1	1	1
NMRSA0124	0	0	0	0	0	0	0	0	0	0	0	1	1	1	1	1	1	1	1	1	1	1	1	1	1	1	1	1
NMRSA0131	0	0	0	0	0	0	0	0	0	0	0	1	1	1	1	1	0	1	1	1	1	1	1	1	1	1	1	1
NMRSA0144	0	0	0	0	0	0	0	0	0	0	0	1	1	1	1	1	1	1	1	1	1	1	1	1	1	1	1	1
NMRSA0150	0	0	0	0	0	0	0	0	0	0	0	1	1	1	1	1	1	1	1	1	1	1	1	1	1	1	1	1
NMRSA0164	0	0	0	0	0	0	0	0	0	0	0	1	1	1	1	1	1	1	1	1	1	1	1	1	1	1	1	1
NMRSA0185	0	0	0	0	0	0	0	0	0	0	0	1	1	1	1	0	1	1	1	1	1	1	1	1	1	1	1	1
NMRSA0194	0	0	0	0	0	0	0	0	0	0	0	1	1	1	1	1	1	1	1	1	1	1	1	1	1	1	1	1
NMRSA0196	0	0	0	0	0	0	0	0	1	0	0	1	1	1	1	1	1	1	1	1	1	1	1	1	1	1	1	1
NMRSA0209	0	0	0	0	0	0	0	0	0	0	0	1	1	1	1	1	1	1	1	1	1	1	1	1	1	1	0	1
NMRSA0219	0	0	0	0	0	0	0	0	0	0	0	1	1	1	1	1	1	1	1	1	1	1	1	1	1	1	1	1
NMRSA0221	0	0	0	0	0	0	0	0	0	0	0	1	1	1	1	1	1	1	1	1	0	1	0	1	1	1	1	1
NMRSA0225	0	0	0	0	0	0	0	0	0	0	0	1	1	1	1	1	1	1	1	1	1	1	1	1	1	1	1	1
NMRSA0228	0	0	0	0	0	0	0	0	0	0	0	1	1	1	1	0	0	0	1	1	1	1	1	1	1	1	1	1
NMRSA0234	0	0	0	0	0	0	0	0	0	0	0	1	1	1	1	1	1	1	1	1	1	1	1	1	1	1	1	1
NMRSA0252	0	0	0	0	0	0	0	0	1	0	0	1	1	1	1	1	1	1	1	1	1	1	1	1	1	1	1	1
NMRSA0257	0	0	0	0	0	0	0	0	0	0	0	1	1	1	1	1	1	1	1	0	1	1	1	1	1	1	1	1
NMRSA0269	0	0	0	0	0	0	0	0	0	0	0	0	0	0	1	1	1	1	1	1	1	1	1	1	1	1	1	1
NMRSA0274	0	0	0	0	0	0	0	0	0	0	0	0	0	0	1	1	1	1	1	1	1	1	1	1	0	1	1	1
SS0702	0	0	0	0	0	0	0	0	0	0	0	0	0	0	1	0	0	0	1	1	1	1	1	1	1	1	1	1
SS0707	0	0	0	0	0	0	0	0	0	0	0	0	0	0	1	0	0	0	1	0	1	1	1	1	1	1	1	1
SS0711	0	0	0	0	0	0	0	0	0	0	0	0	0	0	1	0	0	0	1	1	1	1	1	1	1	1	1	1
SS0715	0	0	0	0	0	0	0	0	0	0	0	0	0	0	1	0	0	0	1	1	1	1	1	1	1	1	1	1
SS0726	0	0	0	0	0	0	0	0	0	0	0	0	0	0	1	0	0	0	1	1	1	1	1	1	1	1	1	1
UA796	0	0	0	0	0	0	0	0	0	1	1	0	0	0	0	1	1	1	1	1	1	1	1	1	1	1	1	1
UA872	0	0	0	0	0	0	0	0	0	0	0	0	0	0	0	0	0	0	0	1	0	0	1	1	0	1	1	1
UA913	1	1	0	0	0	0	0	1	0	1	1	0	0	0	1	1	1	1	1	1	1	1	1	1	1	1	1	1
UA925	1	1	0	0	0	0	0	1	0	1	1	0	0	0	1	1	1	1	1	1	1	1	1	1	1	1	1	1
UA938	1	1	0	0	0	0	0	1	0	1	1	0	0	0	1	1	1	1	1	1	1	1	1	1	1	1	1	1
UB354	0	0	0	0	0	0	0	0	0	0	0	0	0	0	0	0	0	0	1	1	1	1	1	1	1	1	1	1
UB439	0	0	0	0	0	0	0	0	0	0	0	0	0	0	1	0	0	0	1	1	1	1	1	1	1	1	1	1
UB466	0	0	1	0	0	0	0	0	0	1	1	0	0	0	1	1	1	1	1	1	1	1	1	1	1	1	1	1
UB476	0	0	1	0	0	0	0	0	0	1	1	0	0	0	1	1	1	1	1	1	1	1	1	1	1	1	1	1
UB479	0	0	0	0	0	0	0	0	0	0	1	0	0	0	1	0	1	1	0	1	1	1	1	1	1	1	1	0
UB501	0	0	0	1	0	1	0	1	1	0	0	0	0	0	1	1	1	1	1	1	1	1	1	1	1	1	1	1
UB512	0	0	0	0	0	0	0	0	0	0	0	0	0	0	1	1	1	1	1	1	1	1	1	1	1	1	1	1
UB514	0	0	0	0	0	0	0	0	0	0	0	0	0	0	1	1	1	1	1	1	1	1	1	1	1	1	1	1
UB526	0	0	0	0	0	0	0	0	0	0	0	1	1	1	1	1	1	1	1	1	1	1	1	1	1	1	1	1
UB572	0	0	0	0	0	0	0	0	0	0	0	1	1	1	1	1	1	1	1	1	1	1	1	1	1	1	1	1
UB583	0	0	0	0	0	0	0	0	0	0	0	0	0	0	1	1	1	1	1	1	1	1	1	1	1	1	1	1
UB590	0	0	0	0	0	0	0	0	0	0	0	0	0	0	0	1	1	1	1	1	1	1	1	1	1	1	1	1
UB591	0	0	0	0	0	0	0	0	0	0	0	0	0	0	1	1	1	1	0	1	1	1	1	1	1	1	1	1
UB594	0	0	1	0	1	0	1	0	0	0	1	0	0	0	0	1	1	1	1	1	1	1	1	1	1	1	1	1
UB599	0	0	0	0	0	0	0	0	0	1	1	0	0	0	1	1	1	1	1	1	1	1	1	1	1	1	1	1
UB605	0	0	0	0	0	0	0	0	0	0	0	1	1	1	1	0	0	0	1	1	1	1	1	1	1	1	1	1
UB657	0	0	0	0	0	0	0	0	0	0	0	0	0	0	1	1	1	1	1	1	1	1	1	1	1	1	1	1
UB662	0	0	0	0	0	0	0	0	0	1	1	0	0	0	1	0	1	1	1	1	1	1	1	1	1	1	1	1
UB670	0	0	0	0	0	0	0	0	0	0	1	0	0	0	1	1	1	1	1	1	1	1	1	1	1	1	1	1
UC16	0	0	0	0	0	0	0	0	0	0	0	0	0	0	0	1	1	1	1	1	1	1	1	1	1	1	1	1
UC279	0	0	0	0	0	0	0	0	0	0	0	1	1	1	1	1	1	1	1	1	1	1	1	1	1	1	1	1
UCI01	0	0	0	0	0	0	0	0	0	0	0	1	1	1	1	1	1	1	1	1	1	1	1	1	1	1	1	1
UCI02	0	0	0	0	0	0	0	0	1	0	0	0	0	0	1	1	1	1	0	0	0	0	0	0	0	0	0	0
UCI05	0	0	0	0	0	0	0	0	0	0	0	1	1	1	1	1	1	1	1	0	1	1	1	0	1	0	1	1
UCI06	0	0	0	0	0	0	0	0	0	0	0	0	0	0	0	1	1	1	1	1	1	1	1	1	1	1	1	1
UCI10	1	0	0	0	0	0	0	0	0	0	0	0	0	0	1	1	1	1	1	1	1	1	1	1	1	1	1	1
UCI13	0	0	0	0	0	0	0	0	0	0	0	0	0	0	0	1	1	1	0	0	0	0	0	0	0	0	0	0
UCI14	0	0	0	0	0	0	0	0	0	1	1	0	0	0	1	1	1	1	0	0	0	0	0	0	0	0	0	0
UCI15	0	0	0	0	0	0	0	0	0	0	0	1	1	1	1	0	0	0	0	1	0	0	0	0	0	0	0	0
UCI16	0	0	0	0	0	0	0	0	0	0	0	1	1	1	1	0	0	1	1	1	1	1	1	1	1	1	1	1
UCI18	0	0	0	0	0	0	0	0	0	1	1	1	1	1	0	1	1	1	1	1	1	1	1	1	1	1	1	1
UCI20	0	0	0	0	0	0	0	0	0	1	1	0	0	0	1	1	1	1	1	1	1	1	1	1	1	1	1	1
UCI22	0	0	0	0	0	0	0	0	0	1	1	0	0	0	1	1	1	1	1	0	1	1	1	1	1	1	1	1
UCI23	0	0	0	0	0	0	0	0	0	0	0	1	1	1	0	0	0	0	1	1	1	1	1	0	1	0	1	1
UCI26	0	0	0	0	0	0	0	0	0	0	0	1	1	1	1	1	1	1	1	0	1	1	1	0	1	0	1	1
UCI28	0	0	0	0	0	0	0	0	0	0	0	1	1	1	1	0	0	0	0	0	0	0	0	0	0	0	0	0
UCI30	0	0	0	0	0	0	0	0	0	1	1	0	0	0	1	1	1	1	0	1	1	0	1	0	0	0	1	1
UCI31	0	0	0	0	0	0	0	0	0	0	0	1	1	1	1	1	1	1	1	1	1	1	1	1	1	1	1	1
UCI32	0	0	0	0	0	0	0	0	0	0	0	1	1	1	1	1	1	1	1	1	1	1	1	1	1	1	1	1
UCI33	0	0	0	0	0	0	0	0	0	0	1	0	0	0	1	1	1	1	0	1	0	0	0	0	0	0	0	0
UCI34	0	0	0	0	0	0	0	0	0	0	0	1	1	1	1	0	0	0	0	1	1	0	1	0	0	0	1	1
UCI35	0	0	0	0	0	0	0	0	0	0	1	0	0	0	1	1	1	1	0	1	0	0	0	0	0	0	0	0
UCI36	0	0	0	0	0	0	0	0	0	0	1	0	0	0	1	0	1	1	1	0	0	1	1	1	1	1	1	1
UCI37	0	0	0	0	0	0	0	0	0	0	1	0	0	0	1	0	0	1	1	1	1	1	1	1	1	1	1	1
UCI38	0	0	0	0	0	0	0	0	0	0	1	0	0	0	1	1	1	1	1	0	1	1	1	1	1	1	1	1
UCI39	0	0	0	0	0	0	0	0	0	0	0	1	1	1	1	1	1	1	0	1	0	0	0	0	0	0	0	0
UCI41	0	0	0	0	0	0	0	0	0	0	0	0	0	0	1	0	0	0	1	1	1	1	1	1	1	1	1	1
UCI42	0	0	0	0	0	0	0	0	0	0	0	1	1	1	1	1	1	1	0	1	0	0	0	0	0	1	0	1
UCI47	0	0	0	0	0	0	0	0	0	0	0	1	1	1	1	0	0	0	0	0	0	0	0	0	0	0	0	0
UCI49	0	0	0	0	0	0	0	0	0	0	0	0	0	0	1	1	1	1	0	1	0	0	0	0	0	0	0	0
UCI51	0	0	0	0	0	0	0	0	0	0	0	0	0	0	1	0	1	1	1	1	1	1	1	1	1	1	1	1
UCI53	0	0	0	0	0	0	0	0	0	1	1	0	0	0	1	1	1	1	0	1	0	0	0	0	0	0	0	0
UCI54	0	0	0	0	0	0	0	0	0	0	0	1	1	1	1	1	1	1	0	0	0	0	0	0	0	0	0	0
UCI55	0	0	0	0	0	0	0	0	0	0	0	1	1	0	1	0	0	0	0	0	0	0	0	0	0	0	0	0
UCI57	0	0	0	0	0	0	0	0	0	1	1	0	0	0	1	1	1	1	0	1	0	0	0	0	0	0	0	0
UCI58	0	0	0	0	0	0	0	0	0	0	0	1	1	1	1	1	1	1	0	1	0	0	0	0	0	0	0	0
UCI59	0	0	0	0	0	0	0	0	0	0	0	1	1	1	1	1	1	1	1	1	1	0	1	0	1	0	1	1
UCI60	0	0	0	0	0	0	0	0	0	0	0	1	1	1	1	0	0	1	1	1	1	1	1	1	1	1	1	1
UCI61	0	0	0	0	0	0	0	0	0	0	1	0	0	0	1	1	1	1	0	1	0	0	0	0	0	0	0	0
UCI62	0	0	0	0	0	0	0	0	0	0	1	0	0	0	1	1	1	1	0	1	0	0	0	1	0	1	0	0
UCI63	0	0	0	0	0	0	0	0	0	0	0	1	0	1	1	0	0	0	0	0	0	0	0	0	0	0	0	0
UCL1184	0	0	0	0	0	0	0	0	0	0	0	0	0	0	0	1	1	1	1	1	1	1	1	1	1	1	1	1
UCL371	0	0	0	0	0	0	0	0	0	0	0	0	0	0	0	1	1	1	1	1	1	1	1	1	1	1	1	1
UCL377	0	0	0	0	0	0	0	0	0	0	0	0	0	0	0	1	1	1	0	1	1	0	1	1	1	1	1	0
UCL380	0	0	0	0	0	0	0	0	0	0	0	0	0	1	1	1	1	1	1	1	1	1	1	1	1	1	1	1
UCL386	0	0	0	0	0	0	0	0	0	0	0	0	0	0	0	1	1	1	1	1	1	1	0	1	1	1	0	1
UCL398	0	0	0	0	0	0	0	0	0	0	0	0	0	0	0	1	1	1	1	1	1	1	1	1	1	1	1	1
UCL401	0	0	0	0	0	0	0	0	0	0	0	1	1	1	1	0	1	1	1	1	1	1	1	1	1	1	1	1
UCL406	0	0	0	0	0	0	0	0	0	0	0	0	0	0	0	1	1	1	1	1	1	1	1	1	1	1	1	1
UCL409	0	0	0	0	0	0	0	0	0	0	0	0	0	0	0	1	1	1	1	1	1	1	1	1	1	1	1	1
UCL418	0	0	0	0	0	0	0	0	0	0	0	0	0	0	0	0	1	1	1	1	1	1	1	1	1	1	1	1
UCL424	0	0	0	0	0	0	0	0	0	0	0	0	0	0	0	1	1	1	1	1	1	1	1	1	1	1	1	1
UCL428	0	0	0	0	0	0	0	0	0	0	0	0	0	0	0	1	1	1	1	0	1	1	1	1	1	1	1	1
UCL436	0	0	0	0	0	0	0	0	0	0	0	0	0	0	0	0	1	1	1	1	1	1	1	1	1	1	1	1
UCL437	0	0	0	0	0	0	0	0	0	0	0	0	0	0	0	1	1	1	1	1	1	1	1	1	1	1	1	1
UCL440	0	0	0	0	0	0	0	0	0	0	0	0	0	0	0	1	1	1	1	1	1	1	1	1	1	1	1	1
UCL445	0	0	0	0	0	0	0	0	0	0	0	0	0	0	1	1	1	0	1	1	1	1	1	1	1	1	1	1
UCL450	0	0	0	0	0	0	0	0	0	0	0	0	0	0	1	1	1	1	1	1	1	1	1	1	1	1	1	1
UCL454	0	0	0	0	0	0	0	0	0	0	0	0	0	0	1	0	1	1	0	1	1	0	1	1	1	1	1	0
UCL720	0	0	0	0	0	0	0	0	0	0	0	0	0	0	0	1	1	1	1	1	1	1	1	1	1	1	1	1
UE1131	0	0	0	0	0	0	0	0	0	0	0	0	0	0	1	1	1	1	1	1	1	1	1	1	1	1	1	1
UE1132	0	0	0	0	0	0	0	0	0	0	0	0	0	0	1	1	1	1	1	1	1	1	1	1	1	1	1	1
UE1142	0	0	0	0	0	0	0	0	0	0	0	0	0	0	1	1	1	1	0	1	1	0	1	1	1	1	1	1
UE1146	0	0	0	0	0	0	0	0	0	0	0	0	0	0	1	1	1	1	1	1	1	1	1	1	1	1	1	1
UG1092	0	0	0	0	0	0	0	0	0	0	0	0	0	0	1	1	1	1	1	1	0	1	0	1	1	1	1	1
UG238	0	0	0	0	0	0	0	0	0	0	0	0	0	0	1	0	1	1	0	1	1	0	1	1	1	1	1	0
UG240	0	0	0	0	0	0	0	0	0	0	0	0	0	0	1	1	1	1	0	1	1	0	1	1	0	1	1	0
UG243	0	0	0	0	0	0	0	0	0	0	0	0	0	0	1	1	1	1	1	1	1	1	1	1	1	1	1	1
UG247	0	0	0	0	0	0	0	0	0	0	0	0	0	0	1	1	1	1	1	1	1	1	1	1	1	1	1	1
UG258	0	0	0	0	0	0	0	0	0	0	0	0	0	0	1	1	1	1	1	1	1	1	1	1	1	1	1	1
UG261	0	0	0	0	0	0	0	0	0	0	0	0	0	0	1	1	1	1	1	1	1	1	1	1	1	1	1	1
UG267	0	0	0	0	0	0	0	0	0	0	0	0	0	0	1	1	1	1	1	1	1	1	1	1	1	1	1	1
UG268	0	0	0	0	1	0	1	0	0	0	1	1	1	1	1	1	1	1	1	1	1	1	1	1	1	1	1	1
UG269	0	0	0	0	0	0	0	0	0	0	0	0	0	0	1	1	1	1	1	1	1	1	1	1	1	1	1	1
UG275	0	0	0	0	0	0	0	0	0	0	0	0	0	0	1	1	1	1	1	1	1	1	1	1	1	1	1	1
UG277	0	0	0	0	0	0	0	0	0	0	0	0	0	0	1	1	1	1	1	1	1	1	1	1	1	1	1	1
UG282	0	0	0	0	0	0	0	0	0	0	0	0	0	0	1	1	1	1	1	1	1	1	1	1	1	1	1	1
UG286	0	0	0	0	0	0	0	0	0	0	0	0	0	0	1	1	1	1	1	1	1	1	1	1	1	1	1	1
UG298	0	0	0	0	0	0	0	0	0	0	0	0	0	0	1	1	1	1	1	1	1	1	1	1	1	1	1	1
UG300	0	0	0	0	0	0	0	0	0	0	0	0	0	0	1	1	1	1	1	1	1	1	1	1	1	1	1	1
UG834	0	0	0	0	0	0	0	0	0	0	0	0	0	0	1	1	1	1	1	1	1	1	1	1	1	1	1	1
UG875	0	0	0	0	0	0	0	0	0	0	0	0	0	0	1	1	1	1	1	1	1	1	1	1	1	1	1	1
UG944	0	0	0	0	0	0	0	0	0	1	0	0	0	0	1	1	1	1	1	1	1	1	1	1	1	1	1	1
UG982	0	0	0	0	0	0	0	0	0	0	0	0	0	0	1	1	1	1	1	1	1	1	1	1	1	1	1	1
UG993	0	0	0	0	0	0	0	0	0	0	0	0	0	0	1	1	1	1	1	1	1	1	1	1	1	1	1	1
UMX753	0	0	0	0	0	0	0	0	0	1	1	0	0	0	1	1	1	1	1	1	1	1	1	1	1	1	1	1
UMX777	0	0	0	0	0	0	0	0	0	1	1	0	0	0	1	1	1	1	1	1	1	1	1	1	1	1	1	1
UP1027	0	0	0	0	0	0	0	0	0	0	0	0	0	0	0	1	1	1	1	1	1	1	1	1	1	1	1	1
UP106	0	0	0	0	0	0	0	0	0	0	0	0	0	0	0	1	1	1	0	1	1	1	1	1	0	1	1	1
UP1072	0	0	0	0	0	0	0	0	0	0	0	0	0	0	0	1	1	1	1	1	1	1	1	1	1	1	1	1
UP109	0	0	0	0	0	0	0	0	0	0	0	1	1	1	1	1	1	1	1	1	1	1	1	1	1	1	1	1
UP703	0	0	0	0	0	0	0	0	0	0	0	0	0	0	0	1	1	1	1	1	1	1	1	1	1	1	1	1
UP788	0	0	0	0	0	1	0	0	0	0	0	0	0	0	0	1	1	1	1	1	1	1	1	1	1	1	1	1
UP954	0	0	0	0	0	0	0	0	0	0	0	0	0	0	0	1	1	1	1	1	1	1	1	1	1	1	1	1
USA100-CA126	0	0	0	0	0	0	0	0	0	0	0	1	1	1	1	1	1	1	1	1	1	1	1	1	1	1	1	1
USA100-CA248	0	0	0	0	0	0	0	0	0	0	0	1	1	1	1	1	1	1	0	1	1	0	1	1	1	1	1	1
USA100-NRS382	0	0	0	0	0	0	0	0	0	0	0	1	1	1	1	1	1	1	1	1	1	1	1	1	1	1	1	1
USA100-OR10	0	0	0	0	0	0	0	0	0	0	0	1	1	1	1	0	1	1	1	1	1	1	1	1	1	1	1	1
USA800-NRS387	0	0	0	0	0	0	0	1	1	1	1	0	0	0	1	1	1	1	1	1	1	1	1	1	1	1	1	1
UV1026	0	0	0	0	0	0	0	0	0	0	0	0	0	0	1	1	1	1	1	1	0	1	0	1	1	1	1	1
UV1155	0	0	0	0	0	0	0	0	0	0	0	0	0	0	0	1	1	1	1	1	1	1	1	1	1	1	1	1
UV165	0	0	0	0	0	0	0	0	0	1	1	1	1	1	1	1	1	1	1	1	1	1	1	1	1	1	1	1
VRS1	0	0	0	0	0	0	0	0	0	0	0	0	0	0	1	1	1	1	1	1	1	1	1	1	1	1	1	1
VRS10	0	0	0	0	0	0	0	0	0	1	1	1	1	1	1	1	1	1	1	1	1	1	1	1	1	1	1	1
VRS11a	0	0	0	0	0	0	0	0	0	0	0	1	1	1	1	1	1	1	1	1	1	1	1	1	1	1	1	1
VRS11b	0	0	0	0	0	0	0	0	0	0	0	1	1	1	1	1	1	1	1	1	1	1	1	1	1	1	1	1
VRS2	0	0	0	0	0	0	0	0	0	0	0	0	0	0	1	0	0	0	1	1	1	1	1	1	1	1	1	1
VRS3a	0	0	0	0	0	0	0	0	0	0	0	0	0	0	1	0	0	0	1	1	1	1	1	1	1	1	1	1
VRS4	0	0	0	0	0	0	0	0	0	0	0	0	0	0	1	1	1	1	1	1	1	1	1	1	1	1	1	1
VRS5	0	0	0	0	0	0	0	0	0	0	0	0	0	0	1	1	1	1	1	1	1	1	1	1	1	1	1	1
VRS6	0	0	0	0	0	0	0	0	0	0	0	0	0	0	1	1	1	1	1	1	1	1	1	1	1	1	1	1
VRS7	0	0	0	0	0	0	0	0	0	0	0	0	0	0	1	1	1	1	1	1	1	1	1	1	1	1	1	1
VRS8	0	0	0	0	0	0	0	0	0	0	0	0	0	0	1	0	0	0	1	1	1	1	1	1	1	1	1	1
VRS9	0	0	0	0	0	0	0	0	0	0	0	0	0	0	1	1	1	1	1	1	1	1	1	1	1	1	1	1

## Sheet: Phages
GenomeID	Sa12int	Sa1int	Sa2int	Sa3int	Sa4int	Sa5int	Sa6int	Sa7int	Sa9int	SaSPbetaint
CF-Marseille	0	1	1	1	0	0	0	1	0	0
DAR104	0	1	0	1	0	0	0	0	0	0
DAR1065	0	0	1	1	0	0	0	0	0	0
DAR1067	0	1	1	1	0	0	0	1	0	0
DAR1082	0	1	0	0	0	1	0	0	0	0
DAR1083	0	1	1	1	0	0	0	1	0	0
DAR1084	0	1	1	1	0	0	0	0	0	0
DAR1086	1	1	1	1	0	0	0	0	0	0
DAR1090	0	0	0	1	0	0	0	0	0	0
DAR1157	0	0	1	1	0	0	0	0	0	0
DAR1158	0	1	1	0	0	0	0	0	0	0
DAR116	0	0	1	1	0	0	0	1	0	0
DAR1161	0	1	0	1	0	0	0	0	0	0
DAR1174	0	1	1	1	0	0	0	0	0	0
DAR1176	0	0	0	0	0	0	0	0	0	0
DAR1183	0	1	0	1	0	0	0	0	0	0
DAR1199	0	0	0	1	0	0	0	1	0	0
DAR1200	0	1	1	1	0	0	0	0	0	0
DAR126	0	1	1	1	0	0	0	0	0	0
DAR1275	0	1	0	1	0	1	0	0	0	1
DAR1276	0	1	1	1	0	0	0	1	0	0
DAR1278	0	0	0	1	0	1	0	0	0	0
DAR1280	0	1	1	1	0	0	0	0	0	0
DAR1291	0	1	0	1	1	0	0	0	0	0
DAR1293	0	1	0	1	0	1	0	0	0	1
DAR1295	0	0	0	1	0	0	0	1	0	0
DAR1310	0	1	0	1	0	0	0	0	0	0
DAR1311	0	0	1	1	0	0	0	0	0	0
DAR1313	0	0	1	1	0	0	0	1	0	0
DAR133	0	0	0	1	0	0	0	1	0	0
DAR1366	0	1	1	1	0	0	0	0	0	0
DAR1369	0	0	0	1	0	0	0	0	0	0
DAR1370	0	0	1	1	0	0	0	0	0	0
DAR1490	0	1	1	1	0	0	0	0	0	0
DAR1492	0	1	1	1	0	0	0	0	0	0
DAR1503	0	1	1	1	0	0	0	1	0	0
DAR1507	0	1	1	1	0	0	0	1	0	0
DAR1692	0	1	1	1	0	0	0	0	0	0
DAR1698	0	0	0	1	0	1	0	0	0	0
DAR1800	0	1	1	1	0	0	0	0	0	0
DAR1810	0	1	0	1	0	0	0	0	0	0
DAR1811	0	1	1	1	0	0	0	0	0	0
DAR1813	0	0	0	1	0	0	0	0	0	0
DAR1814	0	0	0	1	1	0	0	0	0	0
DAR1815	0	0	0	1	0	0	0	1	0	0
DAR1842	0	0	1	1	0	0	0	1	0	0
DAR1859	0	0	1	1	0	0	0	1	0	0
DAR1862	0	0	1	1	0	0	0	0	0	0
DAR1874	0	0	0	1	0	0	0	0	0	0
DAR1883	0	1	0	0	0	1	0	0	0	0
DAR1885	0	0	0	1	0	0	0	0	0	0
DAR1890	0	0	0	1	0	0	0	0	0	0
DAR1926	0	1	1	1	0	0	0	0	0	0
DAR1936	0	1	0	1	0	0	0	0	0	0
DAR1937	0	0	1	1	0	0	0	0	0	0
DAR1938	0	1	1	0	0	0	0	1	0	0
DAR1939	0	1	1	1	0	0	0	0	0	0
DAR1941	0	0	0	1	0	0	0	1	0	0
DAR1942	0	0	0	1	0	0	0	0	0	0
DAR1954	0	1	0	1	0	0	0	0	0	0
DAR1955	0	1	1	1	0	0	0	0	0	0
DAR1956	0	0	0	1	0	0	0	1	0	0
DAR1961	0	1	1	0	1	0	1	0	0	0
DAR1980	0	1	1	1	0	0	0	0	0	0
DAR1995	0	1	0	1	0	0	1	0	0	0
DAR2000	0	0	0	1	0	1	0	0	0	0
DAR2002	0	0	0	1	0	0	0	1	0	0
DAR2018	0	1	0	1	0	1	0	0	0	1
DAR2019	0	1	1	1	0	0	0	0	0	0
DAR2026	0	0	1	1	0	0	0	1	0	0
DAR2067	0	1	1	1	0	0	0	0	0	0
DAR2068	0	0	0	0	0	1	0	0	0	0
DAR2070	0	0	0	1	0	0	0	0	0	0
DAR2072	0	1	1	1	1	0	1	0	0	0
DAR2075	1	1	0	1	0	0	0	0	0	0
DAR22	0	1	0	1	0	0	0	0	0	0
DAR26	0	0	0	1	0	0	0	0	0	0
DAR3143	0	0	0	1	0	0	0	1	0	0
DAR3144	0	0	1	1	0	0	0	1	0	0
DAR3148	0	0	1	1	0	0	0	1	0	0
DAR3150	0	0	1	1	0	0	0	1	0	0
DAR3152	0	0	1	1	0	0	0	1	0	0
DAR3153	0	0	0	1	0	0	0	1	0	0
DAR3156	0	0	0	1	0	1	1	0	0	0
DAR3157	0	0	1	1	0	0	0	1	0	0
DAR3162	0	1	1	1	0	0	0	0	0	0
DAR3163	0	0	1	1	0	0	0	0	0	0
DAR3165	0	1	1	1	0	0	0	0	0	0
DAR3166	0	0	0	0	0	0	1	0	0	0
DAR3170	0	0	1	0	0	0	0	0	0	0
DAR3172	0	1	0	1	0	0	0	0	0	0
DAR3175	0	0	1	1	0	0	0	1	0	0
DAR3176	0	0	0	1	0	0	0	0	0	0
DAR3177	0	0	0	1	0	0	0	0	0	0
DAR3178	0	0	0	1	0	0	0	0	0	0
DAR3179	0	1	1	1	0	0	0	0	0	0
DAR3183	0	0	0	1	0	0	0	0	0	0
DAR3198	0	0	0	1	0	0	0	0	0	0
DAR3236	0	0	0	1	0	0	0	1	0	0
DAR3504	0	1	1	1	0	0	0	0	0	0
DAR3505	0	1	0	1	0	0	0	0	0	0
DAR3507	0	1	0	1	0	1	0	0	0	0
DAR3508	0	1	0	1	0	0	0	0	0	0
DAR3512	0	1	1	1	0	0	0	1	0	0
DAR3515	0	1	0	1	0	0	1	0	0	0
DAR3518	0	1	1	1	0	0	0	0	0	0
DAR3519	0	1	0	1	0	0	0	0	0	0
DAR3525	0	1	1	1	0	0	0	1	0	0
DAR3529	0	1	1	1	0	0	0	0	0	0
DAR3534	0	0	0	1	0	0	0	0	0	0
DAR3548	0	1	0	1	0	1	0	0	0	0
DAR3551	0	1	1	1	0	0	0	0	0	0
DAR3555	0	1	0	1	0	0	0	0	0	0
DAR3562	0	1	0	1	0	0	0	0	0	0
DAR3565	0	0	0	1	1	0	0	1	0	0
DAR3567	0	1	0	1	0	0	0	1	0	0
DAR3574	0	1	0	1	0	1	0	0	0	0
DAR3575	0	1	0	1	1	0	1	0	0	0
DAR3576	0	1	1	1	0	0	0	0	0	0
DAR3578	0	1	0	1	0	0	0	1	0	0
DAR3581	0	0	1	1	0	0	0	0	0	0
DAR3583	0	1	0	1	0	1	0	0	0	0
DAR3584	0	1	0	1	0	0	0	0	0	0
DAR3586	0	1	0	1	0	0	0	1	0	0
DAR3587	0	1	1	1	0	0	0	0	0	0
DAR3590	0	1	1	1	0	0	0	0	0	0
DAR3591	0	0	0	1	0	0	0	0	0	0
DAR3592	0	1	0	1	0	0	0	1	0	0
DAR3596	0	1	1	1	0	0	0	0	0	0
DAR3599	0	1	1	1	0	0	0	0	0	0
DAR3608	0	1	0	1	0	0	0	1	0	0
DAR3609	0	1	1	1	0	0	0	1	0	0
DAR3612	0	1	1	1	0	0	0	0	0	0
DAR3613	0	1	1	1	0	1	0	1	0	0
DAR3616	0	1	1	1	0	0	0	1	0	0
DAR3617	0	1	1	1	0	0	0	1	0	0
DAR3624	0	1	0	0	0	1	0	0	0	0
DAR3627	0	1	1	1	0	0	0	0	0	0
DAR3628	0	0	0	1	0	0	0	1	0	0
DAR3629	0	0	0	1	0	0	0	0	0	0
DAR3632	0	0	0	1	0	0	0	1	0	0
DAR3752	0	1	0	1	0	1	0	0	0	0
DAR3758	0	0	0	1	0	1	0	0	0	0
DAR3760	0	1	1	1	0	1	0	0	0	0
DAR3761	0	1	0	1	0	1	0	1	0	0
DAR3762	0	1	0	1	0	1	0	0	0	0
DAR3765	0	0	0	1	0	0	0	0	0	0
DAR3767	0	1	1	1	0	0	0	1	0	0
DAR3769	0	0	0	1	0	0	0	0	0	0
DAR3772	0	1	1	1	0	0	0	1	0	0
DAR3776	0	1	1	1	0	0	0	0	0	0
DAR3779	0	1	1	1	0	0	0	0	0	0
DAR3781	0	1	1	1	0	0	0	1	0	0
DAR3782	0	1	1	1	0	1	0	0	0	0
DAR3788	0	1	1	1	0	0	0	0	0	0
DAR3790	0	1	1	1	0	0	0	1	0	0
DAR3794	0	1	1	1	0	1	0	1	0	0
DAR3796	0	0	0	1	0	1	0	0	0	0
DAR3799	0	1	0	1	0	1	0	0	0	0
DAR3840	0	1	1	1	0	0	0	0	0	0
DAR3842	0	1	0	1	0	1	0	0	0	0
DAR3844	0	1	0	1	0	0	0	1	0	0
DAR3845	0	1	1	1	0	0	0	0	0	0
DAR3847	0	1	1	1	0	0	0	1	0	0
DAR3859	0	1	1	0	0	0	0	1	0	0
DAR3861	0	0	1	1	0	0	0	0	0	0
DAR3862	0	1	1	1	0	0	0	1	0	0
DAR3864	0	0	1	1	0	0	0	1	0	0
DAR3868	0	1	0	1	1	0	0	0	0	0
DAR3870	0	1	0	1	0	0	0	0	0	0
DAR3871	0	1	1	1	0	0	0	1	0	0
DAR3885	0	1	1	1	0	0	0	0	0	0
DAR3886	0	1	1	1	0	0	0	0	0	0
DAR3891	0	1	1	1	1	0	1	1	0	0
DAR3892	0	0	0	1	0	0	0	1	0	0
DAR3894	0	1	1	1	0	0	0	0	0	0
DAR3897	0	0	0	1	0	0	0	1	0	0
DAR3901	0	0	0	1	0	0	0	0	0	0
DAR3902	0	1	1	1	0	0	0	0	0	0
DAR3907	0	1	1	1	0	0	0	0	0	0
DAR3911	0	1	1	1	0	0	0	0	0	0
DAR3913	0	1	1	1	0	0	0	0	0	0
DAR3918	0	0	0	1	0	0	0	0	0	0
DAR3919	0	0	1	1	0	1	0	0	0	0
DAR3924	0	1	1	1	0	0	0	0	0	0
DAR3928	0	0	0	1	0	0	0	1	0	0
DAR3930	0	1	1	1	0	1	0	1	0	0
DAR3933	0	1	1	1	0	0	0	1	0	0
DAR5789	0	0	0	1	0	0	0	1	0	0
DAR5790	0	0	1	1	0	0	0	1	0	0
DAR5791	0	0	1	1	0	0	0	1	0	0
DAR5792	0	0	0	1	0	0	0	1	0	0
DAR5793	0	0	1	1	0	0	0	1	0	0
DAR5794	0	0	1	1	0	0	0	1	0	0
DAR5795	0	0	1	1	0	0	0	1	0	0
DAR5796	0	0	1	1	0	0	0	1	0	0
DAR5797	0	0	1	1	0	0	0	1	0	0
DAR5798	1	0	0	1	0	0	0	0	0	0
DAR5799	0	0	1	1	0	0	0	1	0	0
DAR5800	0	0	1	1	0	0	0	1	0	0
DAR5801	0	0	1	1	1	0	1	0	0	0
DAR5802	0	0	1	1	1	0	1	0	0	0
DAR5803	0	0	1	1	0	0	0	1	0	0
DAR5804	0	0	1	1	0	0	0	1	0	0
DAR5805	0	0	1	1	0	0	0	1	0	0
DAR5806	0	1	1	0	1	0	1	0	0	0
DAR5807	0	0	1	1	0	0	0	1	0	0
DAR5808	0	0	1	1	0	0	0	1	0	0
DAR5809	0	0	1	1	0	0	0	1	0	0
DAR5810	0	0	1	1	0	0	0	1	0	0
DAR5811	0	0	1	0	0	0	0	1	0	0
DAR5812	0	0	1	1	0	0	0	1	0	0
DAR5813	0	0	1	1	0	0	0	1	0	0
DAR5814	0	1	1	1	0	0	1	0	0	0
DAR5815	0	0	1	1	0	0	0	1	0	0
DAR5816	0	0	1	1	0	0	1	0	0	0
DAR5817	0	0	1	1	0	0	0	1	0	0
DAR5819	0	0	1	1	0	0	0	1	0	0
DAR5820	0	0	1	0	0	0	0	1	0	0
DAR5821	0	0	1	1	0	0	0	1	0	0
DAR5822	0	0	1	1	0	0	0	1	0	0
DAR5823	0	0	1	1	0	0	0	1	0	0
DAR5824	0	1	0	0	0	0	0	1	0	0
DAR5825	0	0	0	1	0	0	0	1	0	0
DAR5826	0	0	1	1	0	0	0	1	0	0
DAR5827	0	0	1	0	0	0	0	1	0	0
DAR5828	0	0	1	1	0	0	0	1	0	0
DAR5829	0	0	1	1	0	0	0	1	0	0
DAR5830	0	0	1	0	0	0	0	1	0	0
DAR5831	0	0	0	1	0	0	0	1	0	0
DAR5832	0	0	0	0	0	0	0	1	0	0
DAR5833	0	0	1	1	0	0	0	1	0	0
DAR5834	0	0	1	1	0	0	0	1	0	0
DAR5835	0	0	1	1	0	0	0	1	0	0
DAR5836	0	0	0	1	0	0	0	1	0	0
DAR5837	0	0	0	1	0	0	0	1	0	0
DAR5838	0	0	0	1	0	0	0	1	0	0
DAR5839	0	0	0	1	0	0	0	1	0	0
DAR5840	0	0	0	1	0	0	0	1	0	0
DAR5841	0	0	1	1	0	0	0	1	0	0
DAR5842	0	0	1	1	0	0	0	1	0	0
DAR5843	0	0	1	1	0	0	0	1	0	0
DAR5844	0	0	1	1	0	0	0	1	0	0
DAR5845	0	0	1	1	0	0	1	1	0	0
DAR5846	0	1	0	1	0	0	0	0	0	0
DAR5847	0	0	0	0	0	0	0	1	0	0
DAR5848	0	0	1	1	0	0	1	1	0	0
DAR5849	0	0	0	1	0	0	0	1	0	0
DAR5850	0	0	1	1	1	0	1	1	0	0
DAR5851	0	0	1	1	0	0	0	1	0	0
DAR5852	0	1	0	1	0	0	0	0	0	0
DAR5853	0	0	1	1	0	0	0	1	0	0
DAR5854	0	0	1	1	0	0	0	1	0	0
DAR5855	0	0	0	1	0	0	0	1	0	0
DAR5856	0	1	0	1	0	0	0	1	0	0
DAR5857	0	0	1	1	0	0	0	1	0	0
DAR5858	0	0	1	1	0	0	0	1	0	0
DAR5859	0	0	1	1	0	0	0	1	0	0
DAR5860	0	0	1	0	0	0	0	1	0	0
DAR5861	0	0	1	1	0	0	0	1	0	0
DAR5862	0	0	0	1	0	0	0	1	0	0
DAR5863	0	0	0	1	0	0	0	1	0	0
DAR5864	0	0	1	0	0	0	0	1	0	0
DAR5865	0	0	0	1	0	0	0	1	0	0
DAR5866	0	0	1	1	0	0	0	1	0	0
DAR5868	0	0	1	1	0	0	0	1	0	0
DAR5869	0	0	1	1	0	0	0	1	0	0
DAR5870	0	0	1	0	0	0	0	1	0	0
DAR5871	0	0	1	1	0	0	0	1	0	0
DAR5872	0	0	1	1	0	0	0	1	0	0
DAR5873	0	0	1	1	0	0	0	1	0	0
DAR5874	0	0	1	1	0	0	0	1	0	0
DAR5875	0	0	0	0	0	1	0	1	0	0
DAR5876	0	0	1	1	0	0	0	1	0	0
DAR5877	0	0	1	1	0	0	0	1	0	0
DAR5878	0	0	1	1	0	0	0	1	0	0
DAR5880	0	0	1	0	0	0	0	1	0	0
DAR5881	0	0	1	1	0	0	0	1	0	0
DAR5882	0	0	1	1	0	0	0	1	0	0
DAR5883	0	0	1	1	0	0	0	1	0	0
DAR5884	0	0	1	1	0	0	0	1	0	0
DAR5885	0	0	1	1	0	0	0	1	0	0
DAR5886	0	0	1	1	0	0	0	1	0	0
DAR5887	0	0	1	1	0	0	0	1	0	0
DAR5888	0	0	1	1	0	0	0	1	0	0
DAR5889	0	0	1	1	0	0	0	1	0	0
DAR5890	0	0	1	1	0	0	0	1	0	0
DAR5891	0	0	0	1	0	0	0	1	0	0
DAR5892	0	0	1	1	0	0	0	1	0	0
DAR5893	0	0	0	1	0	0	1	1	0	0
DAR5894	0	0	1	1	0	0	0	1	0	0
DAR5895	0	0	1	1	0	0	0	1	0	0
DAR5896	0	0	1	1	0	0	0	1	0	0
DAR5897	0	0	0	1	0	0	0	1	0	0
DAR5898	0	0	1	1	0	0	0	1	0	0
DAR948	0	0	1	1	0	0	0	0	0	0
DAR951	0	1	1	1	0	0	0	0	0	0
DAR966	0	1	1	1	0	0	0	1	0	0
ED98	0	1	0	1	0	0	0	0	0	0
ERR033242	0	0	0	1	0	0	0	0	0	0
ERR033268	0	1	0	1	0	0	0	0	0	0
ERR033293	0	0	0	1	0	0	1	1	0	0
ERR033313	0	0	0	1	0	0	1	1	0	0
ERR033335	0	0	0	1	0	0	0	1	0	0
ERR033346	0	1	0	1	0	0	0	0	0	0
ERR033356	0	1	0	1	0	0	0	0	0	0
ERR033359	0	1	1	1	0	0	0	0	0	0
ERR033360	0	1	0	1	0	0	0	0	0	0
ERR033371	0	0	0	0	0	0	0	0	0	0
ERR033409	0	0	0	1	0	0	0	1	0	0
ERR033417	0	0	0	1	0	0	0	1	0	0
ERR033419	0	0	0	1	0	0	0	1	0	0
ERR033447	0	0	0	1	0	0	0	0	0	0
ERR033448	0	1	1	0	1	0	1	0	0	0
ERR033453	0	0	0	1	0	0	0	0	0	0
ERR033482	0	1	0	1	0	0	0	0	0	0
ERR033504	0	0	0	1	0	0	0	0	0	0
ERR033522	0	1	0	1	0	0	0	1	0	0
ERR033525	0	1	0	0	0	0	1	1	0	0
ERR033527	0	1	0	0	1	0	1	1	0	0
ERR033530	0	0	1	1	0	0	0	0	0	0
ERR033531	0	1	0	1	0	0	0	1	0	0
ERR033541	0	0	1	1	0	0	0	0	0	0
ERR033544	0	0	0	1	0	0	0	1	0	0
ERR033554	0	0	0	1	0	0	0	0	0	0
ERR033585	0	1	0	1	0	0	0	0	0	0
ERR033596	0	0	0	1	0	0	0	1	0	0
ERR033617	0	1	0	1	0	0	0	0	0	0
ERR033642	0	1	0	1	0	0	0	0	0	0
ERR033646	0	1	1	1	0	0	0	1	0	0
ERR033704	0	1	0	1	0	1	0	0	0	0
HOU1444-VR	0	0	0	1	0	0	1	0	0	0
HOU1445-VS	0	0	0	1	0	0	1	0	0	0
ISU1002	0	1	1	0	0	0	0	0	0	0
ISU871	0	1	1	0	1	0	0	0	0	0
ISU882	0	1	0	0	1	0	0	0	0	0
ISU936	0	1	0	0	0	0	0	0	0	0
ISU979	0	1	0	0	0	0	0	0	0	0
JH1	0	1	0	1	1	0	1	0	0	0
M0102	0	0	0	1	1	0	1	0	0	0
M0103	0	1	1	1	0	0	0	1	0	0
M0150	0	1	1	1	0	0	0	1	0	0
M0173	0	1	0	1	0	1	0	0	0	0
M0192	0	1	0	1	0	0	0	0	0	0
M0326	0	1	1	1	0	0	0	1	0	0
M0329	0	0	0	1	1	0	1	1	0	0
M0347	0	1	0	1	0	0	1	0	0	0
M0364	0	1	0	1	0	1	0	0	0	0
M0450	0	1	0	1	1	0	0	1	0	0
M0467	0	1	0	1	0	1	0	0	0	0
M0478	0	1	1	0	0	0	0	1	0	0
M0494	0	0	1	1	0	0	0	0	0	0
M0528	0	0	1	1	0	0	1	1	0	0
M0536	0	0	0	1	1	0	0	0	1	0
M0539	0	1	1	1	0	0	0	1	0	0
M0547	0	1	1	1	0	0	0	1	0	0
M0565	0	1	0	1	0	1	0	0	0	0
M0580	0	1	0	1	0	1	0	0	0	0
M0602	0	0	1	1	0	0	0	1	0	0
M0622	0	1	0	1	0	1	0	0	0	0
M0676	0	0	0	1	0	1	0	1	0	0
M0687	0	0	1	1	1	0	1	1	0	0
M0692	0	1	1	1	0	0	0	1	0	0
M0719	0	1	1	1	0	0	0	1	0	0
M0769	0	1	0	1	0	1	0	0	0	0
M0780	0	1	0	1	0	1	0	0	0	0
M0799	0	1	1	1	0	0	0	1	0	0
M0823	0	1	1	1	0	1	0	1	0	0
M0844	0	1	1	1	0	0	0	0	0	0
M0934	0	0	1	1	0	0	0	1	0	0
M0943	0	1	0	1	0	1	0	0	0	0
M0944	0	0	1	1	0	1	0	0	0	0
M0953	0	1	0	1	0	0	0	0	0	0
M0998	0	1	0	1	0	1	0	0	0	0
M0999	0	1	0	1	0	1	0	0	0	0
M1010	0	1	0	1	0	0	0	1	0	0
M1015	0	1	1	1	1	0	1	1	0	0
M1016	0	1	0	1	0	1	0	0	0	0
M1037	0	1	0	1	0	1	0	0	0	0
MEX1	0	0	0	1	0	0	1	0	0	0
MEX14	0	0	1	1	1	0	1	1	0	0
MEX16	0	0	1	1	0	0	0	0	0	0
MEX17	0	0	1	1	0	0	0	1	0	0
MEX18	0	0	1	1	0	0	0	1	0	0
MEX2	0	0	0	1	1	0	1	0	0	0
MEX20	0	0	0	1	0	0	1	0	0	0
MEX24	0	0	1	1	0	0	0	1	0	0
MEX25	0	0	1	1	0	0	0	1	0	0
MEX26	0	0	0	1	0	0	1	1	0	0
MEX27	0	0	0	1	0	0	0	1	0	0
MEX28	0	0	0	1	0	0	1	1	0	0
MEX29	0	0	0	1	0	0	1	1	0	0
MEX3	0	0	0	1	0	0	1	1	0	0
MEX30	0	0	0	1	0	0	1	0	0	0
MEX31	0	0	0	1	1	0	1	0	0	0
MEX33	0	0	0	1	0	0	1	0	0	0
MEX34	0	0	0	1	0	0	1	0	0	0
MEX40	0	0	0	1	0	0	1	1	0	0
MEX41	0	0	0	1	1	0	1	0	0	0
MEX42	0	0	0	1	0	0	1	1	0	0
MEX43	0	0	0	1	1	0	1	1	0	0
MEX46	0	0	0	1	0	0	1	0	0	0
MEX47	0	0	1	1	0	0	0	1	0	0
MEX48	0	0	0	1	0	0	1	1	0	0
MEX5	0	0	0	1	0	0	1	1	0	0
MEX50	0	0	0	1	1	0	1	1	0	0
MEX51	0	0	1	1	0	0	1	1	0	0
MEX52	0	0	0	1	0	0	1	1	0	0
MEX53	0	0	0	1	1	0	1	1	0	0
MEX56	0	0	0	1	1	0	1	1	0	0
MEX57	0	0	0	1	0	0	1	0	0	0
MEX58	0	0	1	1	0	0	1	1	0	0
MEX59	0	0	1	1	0	0	0	1	0	0
MEX60	0	0	1	1	0	0	0	0	0	0
MEX7	0	0	1	1	0	0	1	1	0	0
MEX8	0	0	0	1	0	0	1	1	0	0
MEX9	0	0	1	1	0	0	1	1	0	0
N315	0	0	0	1	0	0	0	0	0	0
NMRSA0015	0	1	0	1	0	1	0	0	0	0
NMRSA0016	0	1	1	1	0	0	0	0	0	0
NMRSA0019	0	1	1	1	0	0	0	0	0	0
NMRSA0027	0	1	1	1	0	0	0	0	0	0
NMRSA0034	0	1	0	1	0	0	0	0	0	0
NMRSA0048	0	1	1	1	0	0	0	1	0	0
NMRSA0049	0	1	1	1	0	0	0	0	0	0
NMRSA0050	0	1	1	1	0	0	0	0	0	0
NMRSA0053	0	1	1	1	0	0	0	0	0	0
NMRSA0065	0	1	1	1	0	0	0	1	0	0
NMRSA0070	0	0	1	1	1	0	1	0	0	0
NMRSA0072	0	1	1	1	0	0	0	1	0	0
NMRSA0084	0	0	0	1	0	0	0	0	0	0
NMRSA0085	0	1	0	1	0	1	0	0	0	0
NMRSA0093	0	0	0	1	0	1	0	0	0	0
NMRSA0095	0	1	1	0	0	0	0	0	0	0
NMRSA0122	0	1	1	1	0	0	0	0	0	0
NMRSA0123	0	0	1	1	0	0	0	1	0	0
NMRSA0124	0	1	1	1	0	0	0	0	0	0
NMRSA0131	0	1	1	1	0	0	0	0	0	0
NMRSA0144	0	1	1	1	0	0	0	1	0	0
NMRSA0150	0	1	1	1	0	0	0	0	0	0
NMRSA0164	0	1	0	1	0	1	0	0	0	0
NMRSA0185	0	0	0	1	0	0	0	1	0	0
NMRSA0194	0	0	0	1	0	0	0	0	0	0
NMRSA0196	0	1	1	1	0	0	0	0	0	0
NMRSA0209	0	1	1	1	0	0	0	1	0	0
NMRSA0219	0	0	1	1	0	0	0	1	0	0
NMRSA0221	0	0	0	1	0	0	0	1	0	0
NMRSA0225	0	1	1	1	0	0	0	0	0	0
NMRSA0228	0	1	1	0	0	0	0	0	0	0
NMRSA0234	0	0	1	1	0	0	0	0	0	0
NMRSA0252	0	1	1	1	0	0	0	0	0	0
NMRSA0257	0	1	0	1	0	1	0	0	0	0
NMRSA0269	0	0	1	1	0	0	0	1	0	0
NMRSA0274	0	0	1	1	0	0	0	1	0	0
SS0702	0	1	0	1	0	0	0	0	0	0
SS0707	0	1	0	1	0	0	0	0	0	0
SS0711	0	1	0	1	0	0	0	0	0	0
SS0715	0	1	0	1	0	0	0	0	0	0
SS0726	0	1	0	1	0	0	0	0	0	0
UA796	0	0	1	1	0	0	0	1	0	0
UA872	0	0	1	0	1	0	1	1	0	0
UA913	0	0	1	1	0	0	0	1	0	0
UA925	0	0	1	1	0	0	0	1	0	0
UA938	0	1	1	1	0	0	0	0	0	0
UB354	0	0	0	0	0	1	0	1	0	0
UB439	0	1	1	0	1	0	1	0	0	0
UB466	0	1	1	1	1	0	1	0	0	0
UB476	0	0	0	1	0	0	0	0	0	0
UB479	0	0	1	1	0	0	1	1	0	0
UB501	0	1	0	1	0	0	0	0	0	0
UB512	0	0	1	1	0	1	0	0	0	0
UB514	0	0	1	1	0	1	0	0	0	0
UB526	0	1	1	1	0	0	0	0	0	0
UB572	0	0	1	1	0	0	0	0	0	0
UB583	0	0	1	1	0	1	0	1	0	0
UB590	0	0	1	1	0	0	0	1	0	0
UB591	0	0	0	1	0	0	0	1	0	0
UB594	0	0	0	1	0	0	0	0	0	0
UB599	0	0	0	1	0	0	0	0	0	0
UB605	0	1	1	0	0	0	0	0	0	0
UB657	0	0	1	1	0	0	0	0	0	0
UB662	0	1	1	1	0	0	0	0	0	0
UB670	0	1	1	1	0	0	0	0	0	0
UC16	0	0	0	1	0	0	0	1	0	0
UC279	0	0	1	1	0	0	0	1	0	0
UCI01	0	1	1	1	0	0	0	0	0	0
UCI02	0	1	0	1	0	0	0	0	0	0
UCI05	0	1	1	1	0	0	0	0	0	0
UCI06	0	0	0	1	0	0	0	0	0	0
UCI10	0	0	1	1	0	1	0	1	0	0
UCI13	0	1	0	1	1	0	1	0	0	0
UCI14	0	1	1	1	0	0	0	1	0	0
UCI15	0	1	1	0	0	0	1	0	0	0
UCI16	0	1	1	1	0	0	0	0	0	0
UCI18	0	1	0	0	1	1	1	0	0	0
UCI20	0	1	1	1	1	1	1	1	0	0
UCI22	0	1	1	1	0	0	0	1	0	0
UCI23	0	1	0	0	0	1	1	1	0	0
UCI26	0	1	0	1	1	0	1	1	0	0
UCI28	0	0	0	1	0	0	0	1	0	0
UCI30	0	0	1	0	0	0	0	1	0	0
UCI31	0	0	0	1	0	0	0	1	0	0
UCI32	0	1	0	1	0	1	0	0	0	0
UCI33	0	1	1	1	0	0	0	1	0	0
UCI34	0	1	0	1	0	0	1	0	0	0
UCI35	0	1	1	1	0	0	1	0	0	0
UCI36	0	1	0	1	0	0	1	1	0	0
UCI37	0	0	1	1	0	0	0	1	0	0
UCI38	0	1	0	1	0	0	0	1	0	0
UCI39	0	1	0	1	0	0	0	0	0	0
UCI41	0	0	1	0	0	0	0	1	0	0
UCI42	0	1	1	1	0	0	0	0	0	0
UCI47	0	1	0	0	0	0	0	1	0	0
UCI49	0	1	1	1	0	0	0	0	0	0
UCI51	0	1	0	1	0	0	0	1	0	0
UCI53	0	0	1	1	0	0	0	1	0	0
UCI54	0	1	0	1	0	0	0	0	0	0
UCI55	0	1	0	0	0	0	0	1	0	0
UCI57	0	1	1	1	0	0	0	1	0	0
UCI58	0	0	0	1	0	0	1	1	0	0
UCI59	0	0	1	1	0	0	0	1	0	0
UCI60	0	0	0	1	1	0	1	1	0	0
UCI61	0	1	1	1	0	0	0	1	0	0
UCI62	0	1	1	1	0	0	0	0	0	0
UCI63	0	0	0	0	0	0	0	1	0	0
UCL1184	0	0	0	1	0	0	0	1	0	0
UCL371	0	0	1	1	0	0	0	1	0	0
UCL377	0	0	1	1	0	0	0	1	0	0
UCL380	0	1	1	1	0	0	0	1	0	0
UCL386	0	0	1	1	0	0	0	1	0	0
UCL398	0	0	1	1	0	0	0	1	0	0
UCL401	0	1	1	1	0	0	0	0	0	0
UCL406	0	0	1	1	0	0	0	1	0	0
UCL409	0	0	1	1	0	0	0	1	0	0
UCL418	0	0	1	1	0	0	0	1	0	0
UCL424	0	0	1	1	0	0	0	1	0	0
UCL428	0	0	1	1	0	0	0	1	0	0
UCL436	0	0	1	1	0	0	0	1	0	0
UCL437	0	0	0	1	0	0	0	1	0	0
UCL440	0	0	1	1	0	0	0	1	0	0
UCL445	0	0	1	1	0	0	0	1	0	0
UCL450	0	0	1	1	0	0	0	1	0	0
UCL454	0	0	1	1	0	0	0	1	0	0
UCL720	0	0	1	1	0	0	0	1	0	0
UE1131	0	0	1	1	0	0	0	1	0	0
UE1132	0	0	1	1	0	0	0	1	0	0
UE1142	0	0	1	1	0	0	0	1	0	0
UE1146	0	0	1	1	0	0	0	1	0	0
UG1092	0	1	0	1	0	1	0	0	0	0
UG238	0	1	0	1	0	1	0	0	0	0
UG240	0	1	0	1	0	1	0	0	0	0
UG243	0	0	0	1	0	1	1	0	0	0
UG247	0	1	0	1	0	1	0	0	0	0
UG258	0	1	0	1	0	1	0	0	0	0
UG261	0	1	0	1	0	1	0	0	0	0
UG267	0	1	0	1	0	1	0	0	0	0
UG268	0	1	0	1	0	0	0	0	0	0
UG269	0	1	1	1	0	0	0	0	0	0
UG275	0	1	0	1	0	1	0	0	0	0
UG277	0	1	1	1	0	1	0	0	0	0
UG282	0	1	0	1	0	1	0	0	0	0
UG286	0	1	0	1	0	1	0	0	0	0
UG298	0	1	0	1	0	0	0	0	0	0
UG300	0	1	1	1	0	1	0	0	0	0
UG834	0	1	0	1	0	1	0	0	0	0
UG875	0	1	1	1	0	1	0	0	0	0
UG944	0	0	0	1	0	0	1	1	0	0
UG982	0	0	0	1	0	0	0	1	0	0
UG993	0	1	0	1	0	1	0	0	0	0
UMX753	0	0	0	1	0	0	1	0	0	0
UMX777	0	0	1	1	0	0	0	1	0	0
UP1027	0	0	1	1	0	0	0	1	0	0
UP106	0	0	1	1	0	0	0	1	0	0
UP1072	0	0	1	1	0	0	0	1	0	0
UP109	0	0	1	1	0	0	0	1	0	0
UP703	0	0	1	1	0	0	0	1	0	0
UP788	0	0	1	1	0	0	0	1	0	0
UP954	0	0	1	1	0	0	0	1	0	0
USA100-CA126	0	1	0	1	0	1	0	0	0	0
USA100-CA248	0	0	0	1	0	0	0	0	0	0
USA100-NRS382	0	1	1	1	0	0	0	0	0	0
USA100-OR10	0	0	1	1	0	0	0	0	0	0
USA800-NRS387	0	0	0	1	0	0	0	0	0	0
UV1026	0	1	1	1	0	0	0	1	0	0
UV1155	0	0	1	1	0	0	0	1	0	0
UV165	0	0	1	1	0	0	0	0	0	0
VRS1	0	1	1	1	0	0	0	1	0	0
VRS10	0	1	1	1	0	1	0	1	0	0
VRS11a	0	1	1	1	0	0	0	0	0	0
VRS11b	0	1	1	1	0	0	0	0	0	0
VRS2	0	0	1	0	0	0	0	1	0	0
VRS3a	0	0	0	0	0	1	0	0	0	0
VRS4	0	1	0	1	0	1	0	0	0	0
VRS5	0	1	1	1	0	0	0	1	0	0
VRS6	0	1	1	1	0	0	0	1	0	0
VRS7	0	1	1	1	0	0	0	1	0	0
VRS8	0	1	1	0	1	0	1	1	0	0
VRS9	0	0	1	1	0	0	0	0	0	0

## Sheet: ICEs
GenomeID	ICE6013_sf1	ICE6013_sf5	ICE6013_sf6	Tn916
CF-Marseille	1	0	0	0
DAR104	0	0	0	0
DAR1065	0	0	0	0
DAR1067	0	0	0	0
DAR1082	0	0	0	0
DAR1083	0	0	0	0
DAR1084	0	0	0	0
DAR1086	0	0	0	0
DAR1090	0	0	0	0
DAR1157	0	0	0	1
DAR1158	0	0	0	0
DAR116	0	0	0	0
DAR1161	0	0	0	0
DAR1174	0	0	0	0
DAR1176	0	0	0	0
DAR1183	0	0	0	0
DAR1199	1	0	0	0
DAR1200	0	0	0	0
DAR126	0	0	0	0
DAR1275	0	0	0	0
DAR1276	0	0	0	0
DAR1278	1	0	0	0
DAR1280	0	0	0	0
DAR1291	0	0	0	0
DAR1293	0	0	0	0
DAR1295	1	0	0	0
DAR1310	0	0	0	0
DAR1311	0	0	0	1
DAR1313	0	0	0	0
DAR133	0	0	0	0
DAR1366	0	0	0	0
DAR1369	1	0	0	0
DAR1370	1	0	0	0
DAR1490	0	0	0	0
DAR1492	0	0	0	0
DAR1503	0	0	0	0
DAR1507	0	0	0	0
DAR1692	0	0	0	0
DAR1698	0	0	0	0
DAR1800	0	0	0	0
DAR1810	0	0	0	0
DAR1811	0	0	0	0
DAR1813	0	0	0	0
DAR1814	0	0	0	0
DAR1815	0	0	0	0
DAR1842	0	0	0	0
DAR1859	0	0	0	0
DAR1862	0	0	0	0
DAR1874	0	0	0	0
DAR1883	0	0	0	0
DAR1885	0	0	0	0
DAR1890	0	0	0	0
DAR1926	0	0	0	0
DAR1936	0	0	0	0
DAR1937	0	0	0	0
DAR1938	0	0	0	0
DAR1939	0	0	0	0
DAR1941	0	0	0	0
DAR1942	0	0	0	0
DAR1954	0	0	0	0
DAR1955	0	0	0	0
DAR1956	0	0	0	0
DAR1961	0	0	0	0
DAR1980	0	0	0	0
DAR1995	0	0	0	0
DAR2000	1	0	0	0
DAR2002	0	0	0	0
DAR2018	0	0	0	0
DAR2019	0	0	0	0
DAR2026	0	0	0	0
DAR2067	0	0	0	0
DAR2068	0	0	0	0
DAR2070	0	0	0	0
DAR2072	0	0	0	0
DAR2075	0	0	0	0
DAR22	0	0	0	0
DAR26	0	0	0	0
DAR3143	0	0	0	0
DAR3144	0	0	0	0
DAR3148	0	0	0	0
DAR3150	0	0	0	0
DAR3152	0	0	0	0
DAR3153	0	0	0	0
DAR3156	0	0	0	0
DAR3157	0	0	0	0
DAR3162	0	0	0	0
DAR3163	0	0	0	0
DAR3165	0	0	0	0
DAR3166	1	0	0	0
DAR3170	0	0	0	0
DAR3172	0	0	0	0
DAR3175	0	0	0	0
DAR3176	0	0	0	0
DAR3177	1	0	0	0
DAR3178	1	0	0	0
DAR3179	0	0	0	0
DAR3183	1	0	0	0
DAR3198	0	0	0	0
DAR3236	0	0	0	0
DAR3504	0	0	0	0
DAR3505	0	0	0	0
DAR3507	0	0	0	0
DAR3508	0	0	0	0
DAR3512	0	0	0	0
DAR3515	0	0	0	0
DAR3518	0	0	0	0
DAR3519	0	0	0	0
DAR3525	0	0	0	0
DAR3529	0	0	0	0
DAR3534	0	0	0	0
DAR3548	0	0	0	0
DAR3551	0	0	0	0
DAR3555	0	0	0	0
DAR3562	0	0	0	0
DAR3565	0	0	0	0
DAR3567	0	0	0	0
DAR3574	0	0	0	0
DAR3575	0	0	0	0
DAR3576	0	0	0	0
DAR3578	0	0	0	0
DAR3581	0	0	0	0
DAR3583	0	0	0	0
DAR3584	0	0	0	1
DAR3586	0	0	0	0
DAR3587	0	0	0	0
DAR3590	0	0	0	0
DAR3591	0	0	0	0
DAR3592	0	0	0	0
DAR3596	0	0	0	0
DAR3599	0	0	0	0
DAR3608	0	0	0	0
DAR3609	0	0	0	0
DAR3612	0	0	0	0
DAR3613	0	0	0	0
DAR3616	0	0	0	0
DAR3617	0	0	0	0
DAR3624	0	0	0	0
DAR3627	0	0	0	0
DAR3628	0	0	0	0
DAR3629	1	0	0	0
DAR3632	0	0	0	0
DAR3752	0	0	0	0
DAR3758	0	0	0	0
DAR3760	0	0	0	0
DAR3761	0	0	0	1
DAR3762	0	0	0	0
DAR3765	0	0	0	0
DAR3767	0	0	0	0
DAR3769	1	0	0	0
DAR3772	0	0	0	0
DAR3776	0	0	0	0
DAR3779	0	0	0	0
DAR3781	0	0	0	0
DAR3782	0	0	0	0
DAR3788	0	0	0	0
DAR3790	0	0	0	0
DAR3794	0	0	0	0
DAR3796	0	0	0	0
DAR3799	0	0	0	0
DAR3840	0	0	0	0
DAR3842	0	0	0	0
DAR3844	0	0	0	0
DAR3845	0	0	0	0
DAR3847	0	0	0	0
DAR3859	0	0	0	0
DAR3861	0	0	0	0
DAR3862	0	0	0	0
DAR3864	0	0	0	0
DAR3868	0	0	0	0
DAR3870	0	0	0	0
DAR3871	0	0	0	0
DAR3885	0	0	0	0
DAR3886	0	0	0	0
DAR3891	0	0	0	0
DAR3892	0	0	0	0
DAR3894	0	0	0	0
DAR3897	0	0	0	0
DAR3901	0	0	0	0
DAR3902	0	0	0	0
DAR3907	0	0	0	0
DAR3911	0	0	0	0
DAR3913	0	0	0	0
DAR3918	0	0	0	0
DAR3919	0	0	0	0
DAR3924	0	0	0	0
DAR3928	0	0	0	0
DAR3930	0	0	0	0
DAR3933	0	0	0	0
DAR5789	0	0	0	0
DAR5790	0	0	0	0
DAR5791	0	0	0	0
DAR5792	0	0	0	0
DAR5793	0	0	0	0
DAR5794	0	0	0	0
DAR5795	0	0	0	0
DAR5796	0	0	0	0
DAR5797	0	0	0	0
DAR5798	0	0	0	0
DAR5799	0	0	0	0
DAR5800	0	0	0	0
DAR5801	0	0	0	0
DAR5802	0	0	0	0
DAR5803	0	0	0	0
DAR5804	0	0	0	0
DAR5805	0	0	0	0
DAR5806	0	0	0	0
DAR5807	0	0	0	0
DAR5808	0	0	0	0
DAR5809	0	0	0	0
DAR5810	0	0	0	0
DAR5811	0	0	0	0
DAR5812	0	0	0	0
DAR5813	0	0	0	0
DAR5814	0	0	0	0
DAR5815	0	0	0	0
DAR5816	0	0	0	0
DAR5817	0	0	0	0
DAR5819	0	0	0	0
DAR5820	0	0	0	0
DAR5821	0	0	0	0
DAR5822	0	0	0	0
DAR5823	0	0	0	0
DAR5824	0	0	0	0
DAR5825	0	0	0	0
DAR5826	0	0	0	0
DAR5827	0	0	0	0
DAR5828	0	0	0	0
DAR5829	0	0	0	0
DAR5830	0	0	0	0
DAR5831	0	0	0	0
DAR5832	0	0	0	0
DAR5833	0	0	0	0
DAR5834	0	0	0	0
DAR5835	0	0	0	0
DAR5836	0	0	0	0
DAR5837	0	0	0	0
DAR5838	0	0	0	0
DAR5839	0	0	0	0
DAR5840	0	0	0	0
DAR5841	0	0	0	0
DAR5842	0	0	0	0
DAR5843	0	0	0	0
DAR5844	0	0	0	0
DAR5845	0	0	0	0
DAR5846	0	0	0	1
DAR5847	0	0	0	0
DAR5848	0	0	0	0
DAR5849	0	0	0	0
DAR5850	0	0	0	0
DAR5851	0	0	0	0
DAR5852	0	0	0	1
DAR5853	0	0	0	0
DAR5854	0	0	0	0
DAR5855	0	0	0	0
DAR5856	0	0	0	0
DAR5857	0	0	0	0
DAR5858	0	0	0	0
DAR5859	0	0	0	0
DAR5860	0	0	0	0
DAR5861	0	0	0	0
DAR5862	0	0	0	0
DAR5863	0	0	0	0
DAR5864	0	0	0	0
DAR5865	0	0	0	0
DAR5866	0	0	0	0
DAR5868	0	0	0	0
DAR5869	0	0	0	0
DAR5870	0	0	0	0
DAR5871	0	0	0	0
DAR5872	0	0	0	0
DAR5873	0	0	0	0
DAR5874	0	0	0	0
DAR5875	0	0	0	0
DAR5876	0	0	0	0
DAR5877	0	0	0	0
DAR5878	0	0	0	0
DAR5880	0	0	0	0
DAR5881	0	0	0	0
DAR5882	0	0	0	0
DAR5883	0	0	0	0
DAR5884	0	0	0	0
DAR5885	0	0	0	0
DAR5886	0	0	0	0
DAR5887	0	0	0	0
DAR5888	0	0	0	0
DAR5889	0	0	0	0
DAR5890	0	0	0	0
DAR5891	0	0	0	0
DAR5892	0	0	0	0
DAR5893	0	0	0	0
DAR5894	0	0	0	0
DAR5895	0	0	0	0
DAR5896	0	0	0	0
DAR5897	0	0	0	0
DAR5898	0	0	0	0
DAR948	0	0	0	1
DAR951	0	0	0	0
DAR966	0	0	0	0
ED98	1	1	1	0
ERR033242	1	0	0	0
ERR033268	0	0	0	0
ERR033293	0	0	0	0
ERR033313	0	0	0	0
ERR033335	0	0	0	0
ERR033346	0	0	0	0
ERR033356	0	0	0	0
ERR033359	0	0	0	0
ERR033360	0	0	0	0
ERR033371	0	0	0	0
ERR033409	0	0	0	0
ERR033417	0	0	0	0
ERR033419	0	0	0	0
ERR033447	0	0	0	0
ERR033448	0	0	0	0
ERR033453	0	0	0	0
ERR033482	0	0	0	0
ERR033504	0	1	0	0
ERR033522	0	0	0	0
ERR033525	0	0	0	0
ERR033527	0	0	0	0
ERR033530	0	0	0	0
ERR033531	0	0	0	0
ERR033541	0	0	0	1
ERR033544	0	0	0	0
ERR033554	0	0	0	0
ERR033585	1	0	0	0
ERR033596	0	0	0	0
ERR033617	1	0	0	0
ERR033642	0	0	0	0
ERR033646	0	0	0	0
ERR033704	0	0	0	0
HOU1444-VR	0	0	0	0
HOU1445-VS	0	0	0	0
ISU1002	0	0	0	0
ISU871	0	0	0	0
ISU882	0	0	0	0
ISU936	0	0	0	0
ISU979	0	0	0	0
JH1	0	0	0	0
M0102	0	0	0	0
M0103	0	0	0	0
M0150	0	0	0	0
M0173	0	0	0	0
M0192	0	0	0	0
M0326	0	0	0	0
M0329	0	0	0	0
M0347	0	0	0	0
M0364	0	0	0	0
M0450	0	0	0	0
M0467	0	0	0	0
M0478	0	0	0	0
M0494	1	0	0	0
M0528	0	0	0	0
M0536	0	0	0	0
M0539	0	0	0	0
M0547	0	0	0	0
M0565	0	0	0	0
M0580	0	0	0	0
M0602	0	0	0	0
M0622	1	0	0	0
M0676	0	0	0	0
M0687	0	0	0	0
M0692	0	0	0	0
M0719	0	0	0	0
M0769	0	0	0	0
M0780	0	0	0	0
M0799	0	0	0	0
M0823	0	0	0	0
M0844	0	0	0	0
M0934	0	0	0	0
M0943	0	0	0	0
M0944	0	0	0	0
M0953	1	0	0	0
M0998	0	0	0	0
M0999	0	0	0	0
M1010	0	0	0	0
M1015	0	0	0	0
M1016	0	0	0	0
M1037	0	0	0	0
MEX1	0	0	0	0
MEX14	0	0	0	0
MEX16	0	0	0	0
MEX17	0	0	0	0
MEX18	0	0	0	0
MEX2	0	0	0	0
MEX20	0	0	0	0
MEX24	0	0	0	0
MEX25	0	0	0	0
MEX26	0	0	0	0
MEX27	0	0	0	0
MEX28	0	0	0	0
MEX29	0	0	0	0
MEX3	0	0	0	0
MEX30	0	0	0	0
MEX31	0	0	0	0
MEX33	0	0	0	0
MEX34	0	0	0	0
MEX40	0	0	0	0
MEX41	0	0	0	0
MEX42	0	0	0	0
MEX43	0	0	0	0
MEX46	0	0	0	0
MEX47	0	0	0	0
MEX48	0	0	0	0
MEX5	0	0	0	0
MEX50	0	0	0	0
MEX51	0	0	0	0
MEX52	0	0	0	0
MEX53	0	0	0	0
MEX56	0	0	0	0
MEX57	0	0	0	0
MEX58	0	0	0	0
MEX59	0	0	0	0
MEX60	0	0	0	0
MEX7	0	0	0	0
MEX8	0	0	0	0
MEX9	0	0	0	0
N315	0	0	0	0
NMRSA0015	0	0	0	0
NMRSA0016	0	0	0	0
NMRSA0019	0	0	0	0
NMRSA0027	0	0	0	0
NMRSA0034	0	0	0	0
NMRSA0048	0	0	0	0
NMRSA0049	0	0	0	0
NMRSA0050	0	0	0	0
NMRSA0053	0	0	0	0
NMRSA0065	1	0	0	0
NMRSA0070	0	0	0	0
NMRSA0072	1	0	0	0
NMRSA0084	0	0	0	0
NMRSA0085	0	0	0	0
NMRSA0093	0	0	0	0
NMRSA0095	0	0	0	0
NMRSA0122	0	0	0	0
NMRSA0123	0	0	0	0
NMRSA0124	0	0	0	0
NMRSA0131	1	0	0	0
NMRSA0144	0	0	0	0
NMRSA0150	0	0	0	0
NMRSA0164	0	0	0	0
NMRSA0185	0	0	0	0
NMRSA0194	0	0	0	0
NMRSA0196	0	0	0	0
NMRSA0209	0	0	0	0
NMRSA0219	0	0	0	0
NMRSA0221	0	0	0	0
NMRSA0225	0	0	0	0
NMRSA0228	0	0	0	0
NMRSA0234	0	0	0	0
NMRSA0252	0	0	0	0
NMRSA0257	0	0	0	0
NMRSA0269	0	0	0	0
NMRSA0274	0	0	0	0
SS0702	1	1	1	0
SS0707	1	1	1	0
SS0711	1	1	1	0
SS0715	1	1	1	0
SS0726	1	1	1	0
UA796	0	0	0	0
UA872	0	0	0	0
UA913	0	0	0	0
UA925	0	0	0	0
UA938	0	0	0	0
UB354	0	0	0	0
UB439	0	0	0	0
UB466	0	0	0	0
UB476	0	0	0	0
UB479	0	0	0	0
UB501	0	0	0	0
UB512	0	0	0	0
UB514	0	0	0	0
UB526	0	0	0	0
UB572	0	0	0	0
UB583	0	0	0	0
UB590	0	0	0	0
UB591	0	0	0	0
UB594	0	0	0	0
UB599	0	0	0	0
UB605	0	0	0	0
UB657	0	0	0	0
UB662	0	0	0	0
UB670	0	0	0	0
UC16	0	0	0	0
UC279	0	0	0	0
UCI01	0	0	0	0
UCI02	0	0	0	0
UCI05	0	0	0	0
UCI06	1	0	0	0
UCI10	1	0	0	0
UCI13	0	0	0	0
UCI14	0	0	0	0
UCI15	0	0	0	0
UCI16	0	0	0	0
UCI18	0	0	0	0
UCI20	0	0	0	0
UCI22	0	0	0	0
UCI23	0	0	0	0
UCI26	0	0	0	0
UCI28	0	0	0	0
UCI30	1	0	0	0
UCI31	0	0	0	0
UCI32	0	0	0	0
UCI33	0	0	0	0
UCI34	0	0	0	0
UCI35	0	0	0	0
UCI36	0	0	0	0
UCI37	0	0	0	0
UCI38	0	0	0	0
UCI39	0	0	0	0
UCI41	0	0	0	0
UCI42	0	0	0	0
UCI47	0	0	0	0
UCI49	0	0	0	0
UCI51	0	0	0	0
UCI53	0	0	0	0
UCI54	0	0	0	0
UCI55	0	0	0	0
UCI57	0	0	0	0
UCI58	0	0	0	0
UCI59	0	0	0	0
UCI60	0	0	0	0
UCI61	0	0	0	0
UCI62	0	0	0	0
UCI63	0	0	0	0
UCL1184	0	0	0	0
UCL371	0	0	0	0
UCL377	0	0	0	0
UCL380	0	0	0	0
UCL386	0	0	0	0
UCL398	0	0	0	0
UCL401	0	0	0	0
UCL406	0	0	0	0
UCL409	0	0	0	0
UCL418	0	0	0	0
UCL424	0	0	0	0
UCL428	0	0	0	0
UCL436	0	0	0	0
UCL437	0	0	0	0
UCL440	0	0	0	0
UCL445	1	0	0	0
UCL450	0	0	0	0
UCL454	0	0	0	0
UCL720	0	0	0	0
UE1131	0	0	0	0
UE1132	0	0	0	0
UE1142	0	0	0	0
UE1146	0	0	0	0
UG1092	0	0	0	0
UG238	0	0	0	0
UG240	0	0	0	0
UG243	0	0	0	0
UG247	0	0	0	0
UG258	0	0	0	0
UG261	0	0	0	0
UG267	0	0	0	0
UG268	0	1	0	0
UG269	0	0	0	0
UG275	0	0	0	0
UG277	0	0	0	0
UG282	0	0	0	0
UG286	0	0	0	0
UG298	0	0	0	0
UG300	0	0	0	0
UG834	0	0	0	0
UG875	0	0	0	0
UG944	0	0	0	0
UG982	0	0	0	0
UG993	0	0	0	0
UMX753	0	0	0	0
UMX777	0	0	0	0
UP1027	0	0	0	0
UP106	0	0	0	0
UP1072	0	0	0	0
UP109	1	0	0	0
UP703	0	0	0	0
UP788	0	0	0	0
UP954	0	0	0	0
USA100-CA126	0	0	0	0
USA100-CA248	0	0	0	0
USA100-NRS382	0	0	0	0
USA100-OR10	0	0	0	0
USA800-NRS387	0	0	0	0
UV1026	0	0	0	0
UV1155	0	0	0	0
UV165	0	0	0	0
VRS1	0	0	0	0
VRS10	1	0	0	0
VRS11a	0	0	0	0
VRS11b	0	0	0	0
VRS2	0	0	0	0
VRS3a	0	0	0	0
VRS4	0	0	0	0
VRS5	0	0	0	0
VRS6	1	0	0	0
VRS7	0	0	0	0
VRS8	0	0	0	0
VRS9	1	0	0	0

## Sheet: HighFreq_HighImpact_Variants
REF_POS	REF_ALLELE	ALT_ALLELE	ALLELE_COUNT	ALLELE_NUMBER	EFFECT	IMPACT	AA_EFFECT	NT_CHANGE	AA_CHANGE	REF_LOCUS
135571	C	T	38	596	STOP_GAINED	HIGH	NONSENSE	Caa/Taa	Q213*	SaurJH1_0117
186919	TA	T	137	596	FRAME_SHIFT	HIGH		aaa/	K256	SaurJH1_0165
426212	C	A	137	597	STOP_GAINED	HIGH	NONSENSE	taC/taA	Y133*	SaurJH1_0401
460635	G	T	42	597	STOP_GAINED	HIGH	NONSENSE	Gaa/Taa	E59*	SaurJH1_0441
500974	CA	C	53	594	FRAME_SHIFT	HIGH		aaa/	K52	SaurJH1_0481
517436	A	T	193	597	STOP_GAINED	HIGH	NONSENSE	Aag/Tag	K23*	SaurJH1_0496
521628	T	A	41	596	STOP_GAINED	HIGH	NONSENSE	Aaa/Taa	K35*	SaurJH1_0500
522291	C	T	42	597	STOP_GAINED	HIGH	NONSENSE	Cga/Tga	R10*	SaurJH1_0502
528017	C	T	33	594	STOP_GAINED	HIGH	NONSENSE	Caa/Taa	Q675*	SaurJH1_0506
829680	G	GTGGTGAC	137	597	FRAME_SHIFT	HIGH		gtg/gTGGTGACtg	V239VVT?	SaurJH1_0774
862296	CAT	C	137	596	FRAME_SHIFT	HIGH		cat/	H48	SaurJH1_0803
899227	A	C	381	594	STOP_LOST	HIGH	MISSENSE	Taa/Gaa	*90E	SaurJH1_0835
900442	G	GT,GTT	35,1	595	FRAME_SHIFT	HIGH		act/aAct	T29N?	SaurJH1_0837
909452	TA	T	85	597	FRAME_SHIFT	HIGH		aaa/	K16	SaurJH1_0852
1030182	TA	T	159	571	FRAME_SHIFT	HIGH		aaa/	K294	SaurJH1_0995
1226891	G	A	42	593	STOP_GAINED	HIGH	NONSENSE	Caa/Taa	Q377*	SaurJH1_1207
1294730	GA	G	44	596	FRAME_SHIFT	HIGH		gaa/	E213	SaurJH1_1275
1299131	C	A	148	595	STOP_GAINED	HIGH	NONSENSE	tCa/tAa	S109*	SaurJH1_1278
1443085	A	AT	41	568	FRAME_SHIFT	HIGH		att/aTtt	I24I?	SaurJH1_1408
1789829	C	T	116	575	START_LOST	HIGH	MISSENSE	atG/atA	M1I	SaurJH1_1722
1984661	A	T	65	575	STOP_GAINED	HIGH	NONSENSE	tTa/tAa	L42*	SaurJH1_1896
2002132	AT	A	106	570	FRAME_SHIFT	HIGH		ata/	I187	SaurJH1_1916
2032754	C	T	137	595	STOP_GAINED	HIGH	NONSENSE	tgG/tgA	W112*	SaurJH1_1943
2248752	A	AT	44	597	FRAME_SHIFT	HIGH		aat/aaAt	N37K?	SaurJH1_2161
2337809	T	TA	148	597	FRAME_SHIFT	HIGH		ttt/tttT	F263F?	SaurJH1_2236
2339519	T	A	35	597	STOP_GAINED	HIGH	NONSENSE	Aaa/Taa	K439*	SaurJH1_2238
2384286	AT	ATT,A	63,12	577	FRAME_SHIFT	HIGH		aaa/aaAa	K215K?	SaurJH1_2279
2384839	A	AT	143	561	FRAME_SHIFT	HIGH		aat/aaAt	N31K?	SaurJH1_2279
2567269	AT	A	492	595	FRAME_SHIFT+START_LOST	HIGH		atg/	M1	SaurJH1_2479
2627600	C	T	44	597	STOP_GAINED	HIGH	NONSENSE	Caa/Taa	Q168*	SaurJH1_2537
2662707	CT	C	253	578	FRAME_SHIFT	HIGH		aaa/	K429	SaurJH1_2573
2699545	A	T	33	597	STOP_LOST	HIGH	MISSENSE	Taa/Aaa	*207K	SaurJH1_2603
2710136	C	T	136	597	STOP_GAINED	HIGH	NONSENSE	tGg/tAg	W47*	SaurJH1_2614
2785261	G	GT	41	593	FRAME_SHIFT	HIGH		ata/ataA	I33I?	SaurJH1_2686
2816604	G	A	148	594	STOP_GAINED	HIGH	NONSENSE	Cag/Tag	Q262*	SaurJH1_2714
